# Supplementary material for: Gene–environment pathways to cognitive intelligence and psychotic-like experiences in children
Source: eLife. 2024 Mar 5;12:RP88117. doi: 10.7554/eLife.88117 (PMC10942586; doi:10.7554/eLife.88117)
Supplement: Source data 1. [file elife-88117-data1.zip]

Archive with 1 entries (1 files):
- ABCD_urbanicity_synthetic.csv
