# Supplementary material for: Gene–environment pathways to cognitive intelligence and psychotic-like experiences in children
Source: eLife. 2024 Mar 5;12:RP88117. doi: 10.7554/eLife.88117 (PMC10942586; doi:10.7554/eLife.88117)
Supplement: Source data 1. [file elife-88117-data1.zip › ABCD_urbanicity_synthetic.csv]

nihtbx_fluidcomp_uncorrected_0y	nihtbx_cryst_uncorrected_0y	nihtbx_totalcomp_uncorrected_0y	totalscore_pps_0y	distress_score_pps_0y	pps_parent_0y	totalscore_pps_1y	distress_score_pps_1y	pps_parent_1y	totalscore_pps_2y	distress_score_pps_2y	pps_parent_2y	rh_adi_perc1_0y	good_parent_0y	good_school_0y	rh_years1_0y	poverty1_below125_0y	age_0y	bmi_0y	high_educ_0y	income_0y	history_ratio_0y	family_adversity_0y	sex_0y	married_0y	abcd_site_0y	race_g	cpeur2	eaeur1	scz_eurauto	scz_easauto	scz_metaauto
-1.8003040420792225	-2.0013549528994607	-1.8651775443554262	1.2260840114146063	1.6203390681869545	1.7393253847513288	2.120759963344482	2.038884933893866	-0.2761124546940577	1.4002157388138243	2.2805418375878252	-0.2559144966099628	-0.041389252932937326	-1.2797063932970896	0.6325520697901794	-0.20870134147204583	0.23127362504302706	-0.5097871813393969	-0.057129567542837184	0.9373208135291141	-2.1185961949804444	-0.8350497680569335	-0.5100811817186179	0	0	4	0	0.33156549470368324	1.470404485777332	-2.161814602069494	0.14098573562833833	-1.0739590605209717
0.035313322886645584	-0.24607380531008516	-0.13767853055220702	-0.7344116631032661	-0.6190317087361137	-0.27933059237811775	-0.6049820937595398	-0.47904216732834837	-0.2742674356696721	-0.5469692707369717	-0.4603974236909848	-0.25514193997615037	-1.163442901944905	0.16948925674255588	-1.06279165347178	0.985643582746205	-1.0080212903264192	-0.8057488816245211	-0.09746304658074195	0.9744948873198257	0.8865218949816648	-0.838927673018494	-0.4973696073175194	1	1	7	4	1.7238063888710031	1.484526482908098	-0.002265902143991876	0.8912397777759684	0.46928342977534243
-0.6026707328240768	-1.368577784986972	-2.051966179862256	-0.7386721315660643	-0.5972759176450261	-0.2813898402954182	-0.5933356282013101	-0.4892709888702322	-0.2801911338036215	-0.5386429602624299	-0.46273315307984236	-0.25434729553347885	-1.1293763219537698	0.20431636328406094	1.5524263902284694	-0.9254479401311246	-1.0322508892328293	-1.3375449971960807	-0.09064954503862327	0.20473531261731695	0.4782841496864258	-0.8076104154206661	-0.503714338394649	0	4	8	0	0.35027766585155334	0.34711829770212077	2.04690990865838	1.3153276212253673	2.2575270443001645
-1.0125959086431502	-1.165584947939891	-0.9933044626783459	-0.7557926364346086	-0.6270432884225614	-0.2829147191306712	-0.6008490312268425	-0.4844853093000376	-0.27462116713479706	-0.5680701869428786	-0.4747822110516079	-0.25919209514231406	0.731108258827164	0.9001392692202786	-1.5136175467523048	1.1944582987980772	-0.9321542016170153	1.502459488629977	-0.027841154803360392	0.6000929858039558	-0.8062795290218224	0.4922120185518807	-0.5008257078912216	1	1	8	3	-2.7968250010840263	-1.1818495178927215	1.7399497088440494	0.6029469652513717	0.7547988845361793
-0.27221707976693565	-0.5936792929455332	-0.1214773574135497	-0.7309985581310556	-0.6154703922996487	-0.2779743333671133	0.36917188163216386	0.32448502412106367	-0.27556386808547606	0.4984013475136782	1.0661777028323691	-0.2500661605308183	-0.053894321009673826	-1.8547811401514878	-2.727949809130142	-1.2062020622498109	0.4301350561582483	-0.9688603202286756	-0.09855891579072268	0.6054659997114451	1.3033678669639701	-0.30879738751339914	-0.4928143024361674	0	0	5	3	0.6105112516520215	-0.008773725329391024	-0.9981454077781341	-0.19545997568429174	1.0259821827903934
-0.4644516689253377	-0.9103038784053723	-0.5075175189778317	-0.7529060730797875	-0.5875753380211052	-0.28236375222551907	-0.5945906041639558	-0.48606219609953333	-0.27792588463906376	-0.5585595095027952	-0.4667120213294085	-0.2688745003803931	-0.6492935238182398	0.9493101469145996	0.6112966853945138	-1.220750058117382	1.168461603742645	-1.2995823154638817	0.0132925093212622	-0.16523393020815993	-1.1238132718099838	-0.8304678396236702	-0.49944028908305393	0	1	2	4	-1.8413136465457929	-0.5138719078975648	2.699362793701205	0.7651552856953818	2.1773536110352394
0.040797271379156064	-0.40683843460552627	0.7477413311517006	0.6897056479340798	0.16580791960431157	-0.28187221121490674	-0.595156379904451	-0.5053649805498949	-0.2752127383357559	-0.5493468855470794	-0.4624303767212697	4.2135243133766265	-1.252487074695591	-0.9161844413680126	-0.20972553686414996	1.4333460636979949	-0.8178125730053274	-1.0535420336057533	-0.023319052298446365	0.5843174242996011	1.3140999578418295	-0.842622962143925	-0.5032779545562189	0	1	1	4	1.8761294813877463	0.20188741023618406	0.7030395879227828	0.10608960258137312	-0.5012705279850631
-0.6348463961161582	1.0740466532626116	-0.524909714003998	1.440989560143126	4.814667051255801	-0.2807648696918557	-0.5988188375951238	-0.4941855822651295	-0.2732958028229659	4.499609803087943	-0.46298157881188484	-0.2593332290583558	1.9028229111569868	-1.3719792493825151	1.8122300395121809	1.1374125430695285	-0.57180890562354	-0.02631082257182224	-0.03730475799855526	1.5120197783133964	1.2984928984874535	0.7651145384606178	-0.5045899145482484	0	4	9	0	2.387366540313538	1.708057247755911	-0.02194315978615946	0.05375894976852058	-0.6492423995530112
-0.09038907464442747	0.8855058297866033	1.128440235019569	-0.7542714336559081	-0.6098941090543313	-0.2788447742424857	-0.5895986393592275	-0.5142343751074604	-0.27240771409663816	-0.5665740452577753	-0.467818282813427	-0.25866835534035826	-0.7798651489169641	0.9318632881057	1.151284296439334	1.3798668162571075	-0.07380065757594731	-1.3808203497519498	0.03657412048247303	0.6130472062513136	0.46800393307926047	-0.8394800452425654	4.735016109918263	0	1	0	4	1.1011650188420712	-0.05607976769821063	0.3499913846886703	0.1890463515985198	-0.48560684646222274
0.07977906421282119	-0.3600467136799372	0.3556805475558562	-0.16265495833112553	-0.22774261559314848	-0.2831806517251809	-0.2921110482134736	0.2434483716271298	-0.275092888862602	-0.5509716332996848	-0.4608696678386863	-0.2511606779732669	1.034189950969297	0.5674300573881543	0.4176031588724579	0.653461427665372	-1.0345672474958059	-0.4161916122664425	-0.07755952653332045	0.987268217401199	0.8848214295370959	0.7698585706110771	-0.4994241901687137	0	1	9	3	-2.0660033005078158	0.1602124281671058	0.15486961645640107	0.8090354350162339	-0.17677945316458388
-1.8472345664453955	0.02623437777620652	-0.9505713273522391	2.03951661031446	-0.4404863969871395	-0.2844515531680628	-0.5999203340636268	-0.5070186806976644	-0.27067203247775706	-0.5540700190706247	-0.47558913527876007	-0.2653460418928558	-0.27611030075466736	-1.1679153956052633	0.7828438320378649	0.3725652890076573	1.616532257131545	-1.3819091432017423	0.12263311110156173	-0.9618795718828664	0.8820141870788353	-0.31075711703709796	0.44593677638649876	0	0	10	4	-0.16180466044912678	1.7680383964038269	-0.06264633472369963	-0.6341410875232087	-0.253382878629941
0.4526231724945085	-0.3641393041828064	0.9357847979456605	-0.46287737858466454	-0.2991095976358402	-0.2817578957186042	-0.609637032476221	-0.49226831348883243	-0.27586531405567855	0.9254259441085017	-0.2677094577522128	-0.25776179842723734	-0.6771588227403367	-0.38830915301551544	1.2513959940174126	0.14872479033047795	-0.3164532102502758	1.6929072782628212	-0.06681567231360211	0.595421965116351	0.48022089113886673	1.5654654155765313	-0.500887647228606	0	0	1	4	-0.8493958398520579	-1.1564336299216118	-0.03630888172643496	1.6544387615485028	0.7016071110498554
0.25185921175170345	-0.6284396651025914	-0.07738104557050823	-0.003900210264002335	0.42370090763358803	-0.2708994830820223	-0.29596986525602526	-0.27830519184689984	-0.27977525077661247	-0.5522918706962682	-0.46482916778490324	-0.25068571635846904	1.0825320715326727	-0.46519764782841894	0.7357453240125266	-1.4273488172478153	-0.9925161885862058	-1.5001331201974393	-0.08128364170887571	-1.2107663358472356	-0.3559631617750984	0.33558985782869427	-0.5007166154397642	0	2	14	3	-0.9052269480679953	1.506766253972613	0.7484458718205229	-0.3850045885315446	1.1661571223108707
-0.01374259768459643	-0.2777974535514246	0.277290367114641	-0.7213944039537691	-0.624191074794389	-0.28670022180934407	-0.6165235423586028	-0.48648558248972257	-0.2734017128418763	-0.5535849583191251	-0.45266130573100966	-0.2640677892845365	-1.1205382313353234	0.9034736441081326	0.5657466199302315	-1.5442035554307034	-0.7939641896110985	0.7079684107258633	-0.12277084579828201	0.22675589672842483	0.8771920320269615	0.050940690643900666	-0.5072828372991072	0	1	12	3	-0.580011609815304	-0.16447269494993794	-0.3384944365411979	-0.13793532181742602	0.039172556106245204
3.273223265643371	3.624591815423051	3.286549330608195	-0.7685518944064323	-0.5854246599348794	-0.2732074326095601	-0.6235907880488112	-0.4588519800214315	-0.2730609617086309	-0.5542797951303315	-0.5012864918978313	-0.24767492708037778	-1.8829670561005427	-0.3291217527890197	0.5466083148674327	1.3400111590956467	-1.1458324808697764	2.0551816979343154	-0.05416674551711353	1.424167127219558	1.2574065876997247	-0.6339177384884374	-0.5048434486887287	0	0	12	3	1.47091639442539	3.660512019815676	2.4255942349514314	3.64865516625942	2.0522482985937884
1.679019715026937	0.13833248038753698	0.0919403814477413	1.1894520339414143	2.0989715112706975	-0.27736847645152124	-0.266427247474376	1.037292338220345	-0.2762431332794735	-0.5551305668540828	-0.4627229818661201	-0.25843740706393364	-1.3347199305563928	0.20100493251017698	1.1084985299782677	0.08374104217348305	-0.5763143857547357	1.3573248330785583	-0.002380019114891496	1.4895672693710111	0.8931838419099415	-0.586232845944131	-0.5143333184823666	0	1	12	3	0.4527008318324376	-0.7469620969637024	-0.7271185696851687	0.7482055224949142	-0.5714026994382557
0.3014575695396634	0.0891473971278531	0.5861537002443807	-0.4801785948593266	-0.13952833645185508	-0.2799691894331305	-0.5855046754045713	-0.4894259174590045	-0.2688318592312295	-0.1948848085950424	-0.30199865756453065	-0.2501272818369615	-0.628363829965192	0.9361730645032056	-0.4614002175888225	0.21167977161925652	-0.5925524091275284	-1.2287869840397443	-0.06118218900676991	0.9429117270599381	0.881901120660621	2.2271953375066476	-0.49959931567509847	0	0	18	4	-0.2538429705685247	-0.7780830594466069	1.6119484832314552	0.12550105033211528	0.7088303591245076
1.7465729384338196	2.8695569878386955	2.3608672825727037	-0.7340430262848324	-0.5822302820925656	-0.2821963683763193	-0.5968495485856395	-0.48054449405457417	-0.27921810969335314	-0.5550881116349226	-0.4645826805706976	-0.25346076997491307	-0.18582982254716188	-0.4355298607847983	1.3741028768269659	0.9581498985355826	0.06208088201150369	1.8442699758202816	-0.06526601789263638	-0.5143925598758848	0.8734589862244188	0.08244273264573976	-0.506726309302435	0	0	11	3	1.7457301254613067	2.2975862871170145	-1.0394358982471523	-0.29770493776414314	-0.7151696422069875
0.27654417273980264	1.5041432711793834	1.9312200084936209	-0.7369961817307686	-0.6153051543327661	-0.27988819365262446	-0.5994521650524741	-0.4753650307790598	-0.27288774717214603	-0.5514314165892169	-0.4503431440537291	-0.2578871667238253	1.0776022109183867	-1.1582752355722803	0.8136999961115162	1.1604864794975633	0.4235766424485624	0.8403197032812624	-0.0650587915285516	-0.11757335844446823	0.46951522722349787	0.6093596539672697	-0.49326230621782235	0	1	14	4	2.157320630733786	-0.1086576474777799	-0.4534714874785728	-0.7510741052392896	-1.093197644988329
-1.2002456966582318	-1.1781692150348828	-1.2053159324996983	-0.47517016944063384	-0.5727358581616635	-0.26898701614533305	-0.5906039501993349	-0.47200728458141106	-0.2720165258849243	-0.5446377243206131	-0.4527969471357765	-0.2550088402950619	0.5215412822848878	0.9154468827736738	-0.32456280884802247	-0.9002815411493085	-0.8340060718273151	0.10814060778327372	-0.08266919386400289	0.5871852298113203	-0.7837588387192854	-0.8539129275075418	-0.5092253849899427	0	1	17	3	0.20318564296561037	0.5636919591866023	-1.1406160820351978	-1.099056122968284	-1.1071516225269855
1.8588630228605902	0.9610068934818881	1.2938086515990574	0.2115416946205208	-0.07683860115229066	-0.2854764303651828	-0.2805565964908885	0.16141204501669265	-0.27639249436359953	-0.5605538539081251	-0.46130430110678033	-0.258061193828442	-0.9667674898579413	0.555642364958445	0.7483108009505726	-0.5415782155643789	-0.9378102742059926	0.11177797638402316	-0.13284211635988616	0.5782604411688625	0.8835889814646823	1.3362592052855033	-0.5037094509686505	1	1	18	3	0.6382465442313704	-0.8436506081963476	0.8812228897032928	1.7572308078984449	1.4665712823910477
0.9110854300958579	1.5462286249536554	0.6833881714797075	-0.16774549888479212	-0.2106080393966668	-0.28321973107286513	-0.6090166683478747	-0.4861517563838273	-0.27249730474636474	-0.5587377394904821	-0.45789809833925454	-0.24851801992007677	-1.2382485303320543	0.22185534989448705	-0.5910233894992043	-0.6129476549185193	-0.37581962091399734	1.4865754581535715	0.0458984821723748	0.9766774562970122	0.48482399619851657	0.270521241511258	-0.503721774498613	0	1	19	3	0.9903730836620879	-0.17484499763637168	-0.3533494309231156	-0.004600837123136192	0.7945933592439375
-1.309345963845446	-0.6591926144097036	0.021343606304643672	1.4484247009071851	0.8697419307209839	-0.27396199032696633	0.3444078541722538	0.3725458086696515	-0.2802857776713445	0.5502939035026904	-0.2839708276435757	1.9448741961235414	-0.29668789457188766	-1.2772086070118038	-0.5472113349878032	1.1635023146775405	-0.5286651184643427	-0.3030041007989568	-0.1353405969932726	0.9613552309478413	0.8996960987753334	0.3554097133418911	-0.5037702098345239	0	2	20	4	-0.905600600094251	-0.59526648658857	-1.7444100291169935	0.3842781044156501	-0.18976331807219507
-0.08313345581608925	0.041002054491285134	-0.8369239550363897	-0.18769243722378084	1.2105579657786385	-0.28214072700985926	-0.3083251520634316	0.2692636246212484	-0.27709489461325415	-0.5607182338573768	-0.46226861197016383	-0.25182750745631405	-0.2694249936252382	-2.659468333601894	-1.7349950846402984	0.8781210984348914	-0.9997595681561929	0.19228480616993676	0.014685718912080974	0.5998905509062576	0.8958445973004001	-0.24734743318637198	-0.5075451015617182	1	1	3	3	-0.9203403608874399	-0.0065243998483430765	-1.106278887988982	-0.4866947967834262	-0.9288414178956264
-0.23950987101403443	-1.401060131858465	-0.7827693039622452	-0.7393438528932781	-0.634371101292215	-0.28302188554071733	-0.6026892242242472	-0.4852523844263353	-0.2725813884488569	-0.5587641689407867	-0.47324789619611596	-0.2549864040630058	-0.6174723695047507	-1.0105428488304078	-0.9663081947171095	0.9483992414371513	-1.050514230709578	-0.6127433361124762	-0.06872476406392453	-0.14611422252272233	0.47018765020687225	0.8596985642680607	-0.4986577516951511	0	1	8	4	-1.332080982932668	0.12214365333423102	0.0723741885018333	-2.0407093936535676	-0.28137605547448935
0.36247306947140934	1.4759835742105178	0.8840171067210003	1.509078801670759	1.9062903709615358	-0.2794267894115686	-0.5859353465275985	-0.4909493933902773	-0.2702263020363931	-0.565198123644088	-0.45168286707428856	-0.2482156103994257	0.8373662173266684	0.2614475502708078	-1.570568421615645	0.30951984073348726	-0.7190545853948572	0.5401655341911428	-0.058012108760461555	0.6067023094977816	0.05405764690147557	-0.3155216325366079	-0.5067964094632813	0	0	2	3	1.5390186952295388	-0.9105630553168769	-1.2835905274143193	-0.15840517876338056	-1.0153131713996677
0.11978686967689033	-1.2895745589031156	0.9258094175732259	-0.48363199979440524	-0.12155831980004714	-0.27596173147972286	-0.2725495338787402	-0.3090217818994323	-0.2773416373469736	-0.5537653630625053	-0.46553278246373564	-0.2606816532906077	1.8217263434296105	0.5720041188878132	-0.5366356574604438	-0.12602070379559663	-0.5198640382749622	-0.5402406968298634	-0.004969843083702004	0.211750689047726	-0.385518366198389	-0.8249264269793435	-0.5084141405922628	1	1	3	3	0.030889870226371074	-0.4879424702179534	-0.06229885516464456	0.6130151289991348	0.4529045904497596
-0.6918371948166534	0.05845143206470685	0.12184729916337288	-0.7242886826227678	-0.6123623529094916	-0.2857660942191212	-0.310605439901907	-0.004139229312086795	-0.2818749887209727	-0.5545559378605787	-0.4433417127183217	-0.25782198537850726	-1.4539052856338008	-1.832511184698429	-0.07666867633545399	1.5799519112366258	-0.28357040854014937	0.4114211482314563	-0.10029520187935081	1.4689268630265084	1.2708853438156125	-0.13963283886166045	-0.4952822295533094	0	1	10	4	0.1619481827414514	-1.3441054259574685	-0.8785996988904768	0.5601270583360003	-0.3821360899364846
-1.3391279164365808	0.16011172831856624	-0.6126740633844256	-0.7522347593069014	0.5740413638375312	-0.28798754688268813	0.7519761971818317	1.5688269085174755	-0.2798521662038344	0.8652743743563723	1.5696109261032503	-0.2595913194513286	2.159562753445762	0.5169778511807919	-0.3718423417371372	1.248520421142051	2.4062072557631016	-0.5621927956253958	0.308461920611488	-0.8284331168005936	1.283141665519218	-0.9046361474469958	-0.5033931268692354	0	5	3	1	-0.007367752792400095	-0.8295490125546803	0.18816955488102233	-0.537550196737842	-0.6470999702387639
-1.4336276978541915	0.9462459017913227	0.18134967592730683	0.23017122847214602	-0.09344412060688226	1.7563547953608845	1.5501177493741474	0.33614760180111963	-0.27225801159814106	2.012822878681779	1.930274689506968	4.057053875184355	2.48463589164109	-1.3221323511043939	0.16035925760500608	0.19740361436374018	0.3013907139902642	0.29788423253643387	-0.06887322608037026	-0.534644665963771	-1.8798414829199364	-0.6653419602235877	2.37514992499794	0	2	4	3	-1.1247167192921355	-0.6287189226869642	-1.2787024089258556	-0.03076881638921994	0.7258452250061671
-1.0164931448411696	-2.2369491846943736	-1.3679405496034915	0.06950952572161653	0.05266330635807687	-0.27296329789480933	-0.301813277019354	-0.1699460539283483	-0.2654850226533019	0.8546008170411715	-0.33454597496592214	-0.2524248179272253	0.42858505206346587	0.9137920386196179	1.1068505959405661	-1.1695253627390074	2.296709598306702	0.38098541728739	0.1612118173754983	-1.2553912961679257	0.8934021393171152	-0.12030186173026736	1.4034296912510316	0	5	1	4	-1.145772023856774	-2.2910963013254055	-0.23029667080649663	-0.5352284893015868	-0.6304905086109776
-0.7764891387747315	-1.6591012800964695	-1.1432401067460856	1.5954899358721348	2.3686927275715948	-0.2672498907630064	1.760168810351359	2.0102976854462797	-0.2788673978196069	2.2905843595213486	0.5727984744973897	-0.2478826802186265	0.3638791558011484	0.5597057196720557	-1.2123768836675266	-0.8790548566813552	0.12607010209057193	1.1539505536735986	-0.07956505146299345	-0.5255685807113364	-1.7419860656594781	-0.8180313071822093	-0.5195253688581251	1	4	2	3	0.3577288138767314	-1.5070152133129695	-0.44617537786691497	0.635414833626734	-0.1484917941361345
0.12101004567008039	1.042226323323287	-1.037976370652675	-0.7486627217201544	-0.3569663562168681	-0.2935936532698483	-0.29722249341293555	0.5163666230089986	-0.2699462437269581	0.14182910803202853	0.00802263729864617	-0.2653401827275817	0.7418124652586446	0.5605447604177543	-0.6390307366269498	1.1727831771323727	-0.2133854551261165	-1.2704698993470291	-0.05710098344956315	-0.513836880885225	0.861974363424025	2.137230123766833	-0.4978418920815501	0	1	17	4	0.3983310205008642	0.08165282154818909	0.7298913461146883	1.1974108617781258	0.6717634742045929
-0.8521896455403715	-0.487603927759479	-1.505169564990158	-0.7414860797054498	-0.6046112064070432	-0.287769511735726	-0.6129056418942452	-0.49618223552726737	-0.27578152107846005	-0.5355037927397341	-0.4568746839457323	-0.26128091594134434	0.22996653261953148	0.21893972983441465	1.216755193642655	-1.5642250972517355	-1.2734162502152746	-1.3412713883765295	-0.16540450687937797	0.5847288808064023	0.8918750915965054	-0.3910752689184913	-0.5032773692123061	0	1	16	3	1.1359719544929114	-0.6358969481807686	-0.20330345044716455	0.3045760078830567	-1.0605854356495013
1.345036947181772	-0.26013708366730903	0.9066233934500072	-0.45584760172347594	-0.27455729160297304	-0.28326369819975017	-0.6070889568989656	-0.4818369634927257	-0.27934909869005226	0.4932135517586897	0.9674639670331071	-0.254137676866739	1.9437123916578851	-1.704143765227633	-0.44572122714158724	-0.8864960235344094	-1.043927742054982	0.4427510147347978	0.08576167892809927	0.2017335869005023	-0.38388905194440875	-0.38225151275952723	-0.5098008190918386	0	1	4	3	0.3535373705317352	-1.3835741619217985	0.8499470214487439	0.8536431704359366	-0.9176609162508094
0.5423129034698003	-0.11165188673854373	-0.20163243825134936	-0.7556261856750345	-0.5978655636975182	-0.2781965041349267	-0.5779669062094299	-0.46350788346959026	-0.27482586735155995	-0.5618929823538753	-0.4784413379686072	-0.2548824046873286	-0.5831071242127579	0.9178703086620389	0.7108543741133999	0.6919581376083944	-0.3926633192994222	-1.022432530756742	-0.12138680020560205	0.6051786874618826	0.8680162008191905	-0.779821060451389	-0.5028072626320566	0	0	15	3	0.6781484295237511	-1.4033854379911228	-0.37313080471728893	-0.5438016926006665	-0.2070683422024608
0.786799500473587	-0.4940345689970024	0.5542337198894587	1.1865103169151843	1.5555385997932154	1.7376694611849886	1.3787199387883382	0.16949379454899524	3.9342768438587536	2.262628869592557	-0.4716263581765862	-0.25043525724144783	-0.029521406034945463	-1.0382055869875477	-0.2770911855402822	0.6488028086464096	-0.8475975861024352	-1.4027434006673132	-0.03569724021566766	0.9936378817736601	0.8803344862531137	-0.6290313698565662	-0.5053161979262291	1	0	16	4	0.49280431435844185	1.5860867703372028	-0.4506751670728644	-1.729178910186392	-2.1589565623558316
-0.33246052609349713	-0.16893384511240084	2.019004673579895	-0.7471807541715713	-0.5973088187036851	-0.2741372603387807	-0.6143856768029758	-0.4919685448380102	-0.2716017249227382	-0.53768682303173	-0.46162428236401604	-0.2588024644892918	-0.03581766923128782	0.8758306770579081	1.3445886749642135	-0.08800326920624757	-0.8791969160610662	1.6639216679403885	-0.05241030926414442	0.5909050414048134	1.3083613990163843	0.023623327178376643	-0.5048800007046071	0	0	4	3	-1.052015091247046	0.38790298379047106	-1.3361965615743256	-0.9177209400884984	-1.415043344051375
-2.3278951644969568	-0.6284335734498747	-2.2579573951438605	0.6825828565470548	1.8483932607860436	1.7005392307954046	2.4914107154978766	1.6015872982814352	-0.26984326326208496	0.5156833890336509	-0.002050725843152794	-0.2531662229014303	1.5306458755560375	0.5203497072611633	0.43422106610781297	-1.1648136441834753	-0.3519720342646785	-0.5670893973057504	0.017202545459416768	-1.2660604517583407	-1.2319174439027705	-0.8580497042348356	-0.499642241789882	0	5	13	1	-0.8478298674023577	-1.4253053473558357	-0.6434618343745495	-2.159572698022547	-0.9389025033935394
-1.9700857362268342	-0.6185742181184971	-0.8607776148338635	-0.47781903427517186	-0.5364179001503626	-0.2838426172304363	-0.591568346827008	-0.4890350226115623	-0.27057633412464505	-0.5501957810601628	-0.4593434407444386	-0.26074819202200655	0.2206723464347774	0.8997859386557091	0.1745212375368877	-0.5511536043758487	0.14480972074987922	-1.1547967031286395	-0.09429028263917316	-0.5413614007515961	-1.870064751277169	-0.8787968391401293	-0.4982541723297949	0	0	16	3	-1.2957251209430654	0.04845743635008393	0.9505487750884495	-0.45884069742746114	0.5489868847592367
0.14926075775163195	-0.01775086475505533	0.2950687508692744	0.6504475780880923	1.6717623051379176	-0.28100699919591055	3.1374741536967985	0.7210414844111271	-0.2746799333449482	0.5398399495975509	0.7043381249954428	-0.2466352120621627	2.284653443954023	0.9002990825520415	-0.7317113809009642	-0.6068381306619837	-0.9253448963642862	0.6895401820600238	-0.11789056161247216	0.6085242141123524	0.48857831460959855	0.7628554411294505	-0.5080482061642896	0	0	4	3	0.23572235161668809	-0.4187850654151734	-1.600395542359487	-0.01489882850710851	-0.040687689848588754
-0.06135238002095306	0.5236337294734837	0.8748683706259632	-0.7477152725665632	-0.6265141317306739	-0.27998776549423654	-0.5907015178646781	-0.47315766113218927	-0.27750886838262695	-0.5587830441158245	-0.4573167588251397	-0.26469737970026	0.5855562050311702	0.8980234319138505	-2.7144330855140737	1.4794263304472535	-0.7520224020533656	-1.3725726881816713	0.17687510221790742	-0.491635985498755	-0.7701718376708334	0.1200937862870807	-0.5038439010830708	1	1	11	4	0.5322280547817669	0.19003020057562225	-0.9082696420773354	-0.9156728759092999	-0.9337352088361659
-0.9852784925209187	-0.5708457622255264	0.13446716665241443	-0.7151956519361817	-0.5967417038301248	-0.2802471156935144	0.02629642174950549	-0.11284383960155304	-0.2698363086798765	-0.16767579297238866	-0.29522151289997256	-0.2578030345145836	0.22021277563092184	0.9138989238971397	-0.6382324887113535	-0.5736809817971213	-0.9436500429171748	-1.1877538019486442	0.18006536536191395	-0.5419417012008766	0.477581966395233	-0.2959384785121325	-0.5039534436818873	1	0	14	3	0.2474904448435321	0.23316573994134301	-1.6998848996078955	-2.025846004455254	-0.7435119893340284
1.8676371142164392	0.9852872370980466	0.5884018381561247	0.6300753841927381	0.224967041778261	-0.29037279005618083	-0.292962171788329	0.3237071553718227	-0.2764049022557986	-0.565613322353206	-0.4653820395498025	-0.26509801466875726	1.5491885627721806	0.20106596700546714	0.26714516808634076	-0.9435052308849348	-0.6766412993898769	0.13568705341645626	-0.08518922591251532	-0.5054178681808438	1.297568785925802	-0.8147118031441811	-0.5057554724243547	0	4	4	3	-0.03635683731432848	1.1682166625616053	1.3334852346833963	0.7836436221947957	1.124512027133635
-0.2773442831884293	-0.8641499906964499	-1.0157439983191119	2.0557219459542226	0.28093628551625704	-0.2833621714209143	-0.6083470181777133	-0.47942346242766115	-0.2829355758219688	-0.5579748367806829	-0.46631328340469047	-0.25858591512970686	0.14534813850455175	0.16963746483599648	-0.30984898193496824	1.2512403477744438	2.1101171723015124	-0.18849762058676078	0.1397371347191416	-1.272123002920631	-0.7691974884597608	-0.6205666950434681	-0.5035954000057327	0	5	18	1	-0.7494188280860407	0.8118725484112099	0.039858450347711294	-0.014638191587010158	0.5215257327557921
1.5553259051894797	0.4386804840793091	1.0955009081366018	0.14087462626052288	-0.1273988376326753	-0.27412918295430555	-0.2960450195969911	0.09552715667927145	-0.2741700689510136	1.268204492672329	0.093868022870288	-0.2559646133986465	-0.22407366832152464	0.24723214315658226	0.9902403581162491	-1.4725211093766557	-0.12283910486945948	-0.3321411813773263	-0.049022410453894924	-0.5192562734917343	-1.888252026617322	-0.5470033919711565	-0.5097589207671691	0	4	1	0	1.122433747263535	1.431373391463164	-0.5828199849785267	-0.07327011496785363	0.7380080716837886
-1.158683243636225	-0.6123497597246383	-0.8041487433063569	-0.7239961950622917	-0.5901487805392929	1.715552256470818	0.6826599855077131	-0.08138036617125083	1.7665648305876132	-0.1840092659448877	0.010299980028546315	-0.2629742304603446	1.043482270054454	-1.0668763491083249	0.05252845255092766	-1.433304844904487	-0.7409784569439517	-0.7750343632287539	-0.05078640007596509	0.9382592119808985	0.06480268337094706	-0.3242574669038002	-0.5074254769451172	1	0	14	4	1.2499884032045616	0.1443434377468262	-0.013483122414281123	0.11866649886894251	0.032885733283363416
0.7646653560396026	0.6569595745986749	0.8632616558372832	-0.7397848736463173	-0.5876485807144626	-0.2780470598291035	-0.5871715362578185	-0.4713669106533811	-0.2750087822406494	-0.5507532498415643	-0.45310686394100447	-0.24897764606658077	1.047630227114129	0.8913819488318828	0.3932179019202125	-0.17872398270910006	0.05155203016789446	0.0967350545160357	0.33098508162822804	0.976663243930547	0.8897312725367985	-0.20263924987362944	-0.5053132634915302	0	1	0	3	1.5858861348330562	3.116657784738573	-0.917195899572479	-1.9348807868972295	-1.630757704040665
1.1082566440856367	0.52406989710422	-0.09523551999983816	0.8650326217900586	3.0242094875399834	-0.2847863565235473	1.9861409755379131	-0.49596897442831583	-0.2712111122652789	1.465757538176794	-0.45673617378769216	-0.25814348260755504	-1.2529388143174067	0.2416137041388333	-0.5030896748939641	1.4254175713623312	-0.36864907910523814	0.038262060165754064	0.1464314731980083	0.5688430674216937	0.0630300695736698	-0.8258749142141915	-0.5046612476770654	0	6	17	4	1.344072224087533	-1.110551468342577	-0.376382841427553	0.3143607338286565	-0.25014441497642464
-0.48401174209434045	0.11153098452673393	-0.5659140407297187	-0.20840491297755542	-0.589949703755379	-0.27484386377847	-0.5864370513903341	-0.4909631736463497	-0.2702180540738374	-0.5608092992804043	-0.46492379506777215	-0.25834447759818535	-0.41027659240802516	0.911722446587183	-2.4390457859141783	0.17514470997462156	-0.4810339955670942	-0.09870249931703318	0.132467954120023	0.60085747169509	0.8892991219862207	0.9475365145255015	-0.5011686805130336	0	0	4	4	0.039676111580808415	-0.19753207452138657	1.0470668692055694	2.1479094111156196	0.5648539855989188
0.3677294147102426	0.9278968487310312	0.9466418422088894	-0.19723844337751165	-0.4182515230789244	-0.2851635619165154	-0.6101601151126135	-0.49841606081336887	-0.2782501788388111	0.1607792290578752	0.2529468880570799	-0.2546402521813077	-0.7187246078589793	-0.07901753542681858	-1.8342001903819294	-1.2250811735075993	-0.5802700961432589	-0.4197647681591075	-0.09364363107269563	0.6086264664910415	0.03875097763294213	1.2205997270511248	-0.5029551557257076	0	0	17	3	-0.9850681692580319	0.9006359764845988	0.6623501899821631	1.3798940005987381	-0.08269312071749901
-4.024726395943891	0.05241805209789546	-2.006240595831707	-0.14922262031862654	0.46453598653358724	-0.28438867457629724	1.3694684066912481	0.3901407318667859	-0.27511318865735535	0.5458596548847645	1.9027659811165665	-0.2610815546515389	1.8238567936293881	-0.11076674201336827	-0.7132769707653142	-1.196456040120143	0.6120738216188594	-0.6947780280986691	-0.05105120723733596	-0.8692481203818062	-1.1990076691890017	-0.27133141347819534	0.44638977535482643	0	0	10	4	-0.43890690774723945	1.7046468942185387	-0.009887540438689087	-1.2717684023866807	-0.22878623724303
-0.4800346948726484	0.2822187094501134	-1.1106698572022924	-0.7527523311571783	-0.5867381664052891	-0.2808313206992241	-0.5955604010936029	-0.4771335990172731	-0.268017471644207	-0.5494764691267449	-0.45319543492916076	-0.2576490820586291	0.46462129385600465	0.9227572771496313	0.8372637671884798	0.7180502602114877	-0.4452758350548622	-1.5300361687300656	0.23213733780565082	0.5855673741918483	-0.7333491408855451	0.7170549432949402	3.9689654659925098	0	3	14	1	-0.48079125237693654	-0.5044037500592284	1.015650836367728	1.806563001124359	0.3450032560550528
1.5345305958490754	1.8353198338308412	0.5620320697837154	-0.753943029879173	-0.603156532610549	-0.27918670108180255	1.6836751360966298	1.642107638389833	-0.2742157865226355	-0.5650866694338837	-0.4767095777668624	-0.26208068028615894	0.048955372710348805	-0.08159009851272842	-0.37371779989817355	-0.15872736971407933	-0.18109579734740108	0.07433653271809382	-0.030120781386173537	0.5969637091632575	0.8725842880947381	-0.8395690628194118	-0.49794066056468655	0	0	8	1	-0.7940654832394197	1.898003144207986	-0.7699163938002177	0.21816523729886012	-1.278800073581095
0.6557495500154168	-1.45038509861077	0.8046979702533248	-0.7456277450101733	-0.6025393633261156	-0.2804203025094089	-0.5957642009377259	-0.49700870180469003	-0.271081393824568	-0.5565228849810895	-0.46949384566274427	-0.2628988971234853	0.27322851640433193	0.5786624202071523	-0.43539121740428965	-0.9459535100206496	0.030752446628065006	1.46176748956959	-0.05182476021960853	0.5889889337849696	0.05449508282522776	0.05680131850021815	-0.5001498305628985	1	0	17	4	0.37526412340603305	1.9917580601076428	-0.5760254466412187	-0.26949213998062077	0.03837376016743116
1.5897675189512508	-0.12355309568413345	0.8745326106219578	-0.16311616835716264	-0.18411081953004513	-0.2725324640538492	-0.2810994794322933	-0.1524379507094303	-0.26759178479416573	0.15490413843606698	-0.4713208920215977	-0.25632571051465797	-0.47246345069038204	-0.8354676120826457	-0.4556377954049572	-0.0756228401310325	-1.0624244317514642	0.9519773465159763	0.04899442016227707	0.9530521497727531	0.8891620521291544	-0.14273601406276826	-0.5033683760463397	1	1	8	4	0.5535864551461672	-0.24865339745315196	-0.5475948694380222	-0.8346093914942317	0.29676656740578433
0.5393812325423136	-0.3760394461517805	0.2618844752453757	-0.7490730021254574	-0.5922098639996275	-0.2768384661761509	0.014635131625401544	0.3958664746788708	-0.2768846472688747	-0.16645021394860082	0.7536168127869688	-0.2552484170952231	0.7409109500578392	-0.11543775198441265	-1.9169374451297219	-0.49715704775850617	0.41146903350736286	-1.3472082701643278	-0.0574357482518707	-0.15489937903382783	-0.30609940826427834	0.7255563442862529	0.4825931461302595	0	0	-1	3	-0.16241204911319476	-0.1608634222875848	1.1578665271950095	0.2171830108393325	0.31629835614193025
0.9340868835027158	-0.16506797749166233	0.2919886982121497	0.002598145976978189	-0.2743912374696216	-0.2707279355905388	0.03225034566577912	-0.4804624680163226	-0.27153489082471427	-0.54697178386226	-0.443799321869486	-0.24915777823361807	1.0677466629088197	0.582148711416375	0.36433723439102345	1.4329520211368874	-0.23115441830552624	1.4761411421111716	0.027458165084110364	0.25242958589601827	0.05966350296720392	-0.7852698461541756	0.44434726200022345	0	3	0	3	1.3482501363593253	0.5028971632419411	-2.0800375705292233	0.0020690089522274815	-0.8736248034366699
0.3072673814736257	0.4077096941490178	0.28310277541881823	0.06524696102210423	0.8164904395421743	-0.28392662799085694	-0.2876328685011111	-0.39551327720051566	-0.27394169782921357	-0.5580771693542369	-0.4769504996949801	-0.24940983949139192	-0.946990698843033	0.18399761703863043	0.9693412857063247	0.33537122679783127	-0.907989701764192	0.2626543585570192	0.021671131602902648	-2.0972985675444797	-1.1614679007457915	-0.8323313823037979	-0.505021485037154	1	1	1	4	-1.1353209253485235	-0.03378870068356883	2.188109142363284	0.5839033770068479	0.9957356766905208
-2.5753844851219094	-0.760422664510841	-2.5347977027527104	-0.468757467247548	-0.5795165169711607	-0.28221144268992177	-0.04158880652576315	-0.10897003294928113	-0.2775796223741181	0.15377554745100733	0.14540588058132883	-0.25791535749320404	0.7020842041800309	0.8959168093992019	-0.5349649942652426	1.217380058356768	2.1516500103874825	0.15615659736534848	0.08561477253577303	0.9578351585168141	-0.8026553514344651	-0.1123777976738102	-0.506869888853112	1	4	7	3	-1.1144941378340523	0.8931619591393901	-0.1297662893823237	1.2995113574937474	0.8321256610780242
-0.6888255096659502	-1.5890633441996864	-0.5247524213903311	1.5898216393686013	2.640454951276622	-0.2764018373887858	1.9488737542343368	1.0447650247888207	-0.27613381258805686	3.9350887734237476	3.6904930270867453	-0.25409450915148635	1.8756428463655674	-0.4511534674703296	0.008209697909369207	-0.8583255667676615	0.5381475113271719	1.16486375077771	0.023022287902672443	-1.307393644934698	-1.9406359420481814	-0.2241557395831862	0.45146884177599494	1	5	8	0	1.461928617218451	-1.465303382777007	1.2554012150328464	0.27983886387712653	0.22376413906428858
0.15228742188573402	-1.2243802956272631	-0.23513385115344904	-0.7366614887004878	-0.6182920733052035	-0.2762022482955035	-0.6050601443238951	-0.47588953060901806	-0.27219360715314006	-0.5512398910436411	-0.4590432649079864	-0.2543168043630622	-0.11519149056914106	0.8812489984891694	-0.06820106166366044	-0.5869033956457014	0.7403586300960514	0.7896393548030234	0.01794171196388897	0.9633812852265352	0.0820652296451869	-0.021783630975223588	1.4816253063575082	1	2	2	1	1.2035519409659272	1.7905763200954454	-0.05138310082054988	0.9858129532989585	0.4288202829499179
-1.1682172120646408	-0.49917125332840084	-1.2601356098733318	1.5727742637616227	2.1291504078137526	-0.2807019736952498	1.0092324313395427	1.5731945123703146	-0.28027020499155747	0.5083184441434242	-0.322926702644068	-0.25181898371201705	0.6776954563790613	0.8988212403442626	0.8490711885899298	0.23383234478640108	0.772844605772062	0.3266854097726589	-0.085946725374603	-0.1585464815692697	-1.1598480983597184	-0.815721661361295	-0.5116922601652447	0	4	2	0	-0.27819640636653326	0.49217371446428376	0.39119365752412155	1.7321117381927877	0.4444436446178094
-0.3524185357373965	3.8174359622892293	0.5198198173150101	-0.7388424449833939	-0.6136639061624103	-0.2881741886979315	-0.591624230837505	-0.4891124339881264	-0.2711704833845115	-0.5583584059393564	-0.4643807723262074	-0.2621944342994447	-1.1741978469145413	0.9456447880140931	-0.5549899288912632	1.1492693322212146	-0.27443166137333547	0.35991299462358095	-0.11458094333011969	0.5631612057688966	0.9051227033728197	-0.32608141452602357	-0.49415847032009647	0	0	15	4	1.102050506232218	-0.8265018440581942	0.445545662750937	0.7373728314976851	0.7252978163335493
0.08736388443921267	0.4414680933163811	0.25018962634377706	-0.7430508572213019	2.1783423013406775	-0.2828623271475395	1.5276644695344739	1.0337744055244338	-0.2755773631779788	2.2438758951435314	3.6791947955580397	-0.25661304482399444	-0.7271128444723822	-2.530844500633651	-0.9433326397144571	-1.2486497681759758	-0.8605936252541	1.5030441887970143	-0.14786430388863697	0.22882069469799632	0.8973574296920155	-0.819058888204742	-0.5063251410843829	0	3	13	3	-0.09350282939200782	-0.10096755787190714	1.2080908585541175	1.009658933081029	0.10979491047531723
0.6996503798418011	-0.781712429004408	0.8687306842742657	-0.7497370420715882	-0.5793566996302151	-0.27592825302889745	-0.5881294790392921	-0.4909510887521143	-0.27625832821611795	-0.5562212775020003	-0.4576201243124088	-0.25273791969735754	1.139431232601696	0.9374658917355332	0.8495209223707663	-1.5718610778012896	0.17422776493293946	1.167783183454889	-0.07391172176663752	0.5851520560826051	-1.8856886795579078	-0.38489667155425966	1.5014153274147852	0	5	15	1	1.1917785247276995	0.37680459190599425	0.15696348053657805	1.2872635018538865	-0.8365311461402587
-0.7638257968605833	-0.04485699111481478	-0.17091727495856987	1.2846897048991575	5.008400951910042	-0.2802697192923747	-0.309655545772384	1.2081988125419794	-0.2784210332414668	2.3843458196000067	1.0316851310031572	-0.2549812235655241	2.4050708177118456	-0.09729760420290182	-0.28511255208167613	-1.2245072085053792	0.6899174644526963	-1.3905737221715457	0.017610039784991774	0.5927717264834488	-1.1317050695760182	-0.3234290709293856	0.44319158852752694	1	3	9	0	0.1511474371622846	-2.280608497718284	0.6370496889894547	0.14111145313331852	0.6334592372381515
-0.29849396183391985	-1.4723763789072633	-0.014271786010036022	0.9737788742732061	0.7256493020292691	-0.2795881261274821	2.3843373590867594	4.208271130755074	-0.27732104749265707	1.3419919528387578	0.11910886471938727	-0.2553200700732001	-1.0620987045467107	-0.1113684176826237	0.4136043911211375	0.21715886790288946	0.01964363609089853	-1.2418487314198583	0.003413597893629658	0.5822215468547631	0.891162346326342	-0.8344989766481932	-0.5039866979843506	1	1	19	4	-1.0174538504167774	0.9829433513571949	-0.0004937220526358144	0.7720388743553266	-1.199308134160055
-1.1172342348054267	-0.5878091462781385	-2.9231770461975755	-0.14472718732379444	-0.1077392397976272	1.7564759608132516	-0.6002889881282554	-0.5105368213829967	1.845795020860298	-0.20219918614252425	0.7550229954565195	1.929682682368399	-0.37368165000124404	-0.7832374042644967	0.8957243799483006	-0.6902328420777718	-0.6446254648037881	-1.4146063499208457	0.10423234742484613	0.5874783373767647	0.8848453580153873	2.0357738801553706	2.429412249255499	0	0	16	3	-0.8512317651745979	-0.8263081929134176	-0.8532698896941701	0.9557320607167289	-1.1697979803618754
-2.3385971691582164	-0.6958667203064925	-2.838423179159359	0.0656293988128418	-0.5192221102710909	-0.2809782353413165	0.620353902987865	-0.09423093968485913	-0.27469215060619834	0.11166353804346096	0.027079318494038582	-0.2592163702409122	0.16450281521304422	0.5598973406419404	-0.006848729283473909	-0.433538784784231	1.1296976967681833	-0.6453729741009246	0.2816817898338311	-2.514545642052706	-0.7586959868679696	-0.4197898608490435	0.4812888692629051	1	4	8	1	-0.44923229208250126	0.5278809987332058	-0.9023957315003224	-0.010095369571020224	-0.3310461134009223
1.6786875937889407	0.725662996145367	1.4536203854437968	-0.2002007338870843	-0.23969442891673287	-0.2794916671559918	-0.6119881552110313	-0.48655572819241644	-0.26799651089405563	-0.1959898747373319	-0.2349024037772626	-0.2532170381523837	0.42115303748618166	-1.7367479053771289	1.1042474139792513	1.2207521960110883	-0.4999586675844945	1.709513511986738	-0.0699533624417859	0.5994715211738528	0.45049383115386504	3.317882580307238	-0.5126513162563144	1	1	12	3	0.16763289490055422	-0.07676164468222912	-0.7470330302222747	-0.7582197718184043	-1.0680306132011212
-1.157230815395148	-1.2224161624544687	-0.34608699902778955	0.7219475009719745	-0.17152133687338442	-0.2754595989506378	-0.6070237287502246	-0.5067968287032557	-0.2776608173686655	-0.5502051623919959	-0.4718868393407307	-0.2512814921514379	-0.22066762517546995	0.5696956452100431	0.9048817820541863	0.9428070907750238	-0.9397921000707636	0.5461023750115748	-0.09546607486348077	0.9725574208964807	0.47800313312192233	-0.24668593905279118	-0.5075054218414267	0	0	13	3	1.1548150534149244	-0.6283126013422098	-1.003413948052872	0.07913470015099505	-1.3396815749167352
-3.194612435172716	-1.5277954498154749	-2.282115412791585	2.639131987743044	1.1533778050709707	-0.2810602942594743	2.497491580964354	1.0828689083091414	-0.27710318023600233	-0.20666912985933847	-0.1299946760614653	-0.25561876166585895	-0.32990742123524397	-0.13555135184336062	-1.2028696605818114	1.2695618626505927	-0.9885431857003474	-1.3520440451674423	0.17640790123063677	-1.9111346995005503	-0.3720287168706647	-0.8254029161400357	-0.5079109465388546	1	1	18	2	-0.9608741264243711	-0.19669579253991096	-0.9480134658771967	-1.0525557680252953	-0.9730078596630058
-1.5466956915803496	0.3286940926201381	-0.27206389035732487	-0.7441603115418628	-0.6019277177045528	-0.2850363659969543	-0.5939923035008312	0.44357537742502434	-0.2678241215532525	-0.5551917222151198	-0.469358928250739	-0.256118025445173	2.144778172472578	0.8849140812399708	-0.2893226322711242	-0.5271015045881648	0.9563635832865048	-0.312266823507097	-0.03797619759781004	-0.506174435778695	-1.9343368619428636	-0.4323777160800114	-0.5186560453739197	0	1	11	4	-0.14913976360021564	-0.5532848474913398	-1.1029801969944182	-0.7536418214440572	-1.6846432766562247
-0.41499195875583167	-0.5336593068249882	-0.7993676015821756	-0.4544743290279793	0.6278832922605146	-0.27577023477177254	-0.6141545670801396	-0.4765410218317521	-0.27647492472658153	-0.5721842031171375	-0.46731787806907815	-0.25682971315242753	-0.16979586819543419	0.9208849514657911	0.33005096172898235	-0.5241870858153933	0.6877110322381175	1.3947738101450948	-0.08188666601736393	-0.5296603152503094	0.06722568631644778	-0.2536816450539122	-0.5078939070489662	0	0	15	3	-0.44687484119758325	0.5362522162159454	-1.19876328898084	0.7117112981137208	0.10240298895587574
0.31623440175444223	1.0564130475748816	0.3932780851504822	-0.18457146742464736	-0.319582110584311	-0.2871976506082031	-0.6132635669722581	-0.48566010202011417	-0.27311406695467466	-0.19242270924768598	-0.13958748926088727	-0.258780780750349	-1.0676147416779396	0.9190202181942132	0.06649337249362194	-0.18386015121512217	-0.7689336583970234	0.4208402882084287	-0.11151811403664692	0.5859925006548055	0.880288851726442	-0.8692345382603632	-0.4948328527013107	0	0	21	3	1.2320489434147575	-0.4191011340121474	0.21259889975788637	1.1044310049133497	1.1070911207795562
0.9359111431362584	-0.23256077618461785	0.21110295021865932	0.045624209681217276	-0.48477737921911834	-0.2744396868448272	-0.2679678909585452	-0.39417238786003084	-0.27603910348070754	-0.5522311463039128	-0.46478818543975525	-0.24686574904772657	1.47373745326498	-0.4011771641057467	-0.4359943868291428	-1.210855140020234	1.875599059672016	-0.4962460505113712	-0.038758037660541894	-0.5276273427188874	-0.32947392699822226	1.7437798367190007	-0.4963839141090345	0	2	3	0	-1.2186962065963605	-0.3614014573976225	-0.5048124397076102	0.23125607129242653	-0.3020879303030584
1.7009224300299397	-0.2598076988925736	1.2834302134074118	-0.7365221231753014	-0.6144100311727559	-0.2834666750827045	-0.6008646464687132	-0.47243788543467496	-0.26965678748767624	-0.5557685394712517	-0.46391914937856565	-0.2648759089186068	-1.391058351315181	0.8901347314735328	1.1208836892089127	-0.1388814855697463	-1.1425542434333085	0.058799754260989656	-0.11642691889954725	0.5773956373405341	0.8853857907480777	-0.8408830370134667	-0.49001554855545154	1	1	5	4	1.6329669664842705	0.3246831448322	-0.3594492756685592	-0.17260536736648843	-0.8342041852012285
0.1636436578041447	0.12451711596502568	0.13607931587846056	-0.7367069385313424	-0.6066762256324097	-0.2764767658996389	-0.5945190779811038	-0.4960547311730229	-0.27491674719716797	-0.5584486401289281	-0.46141549333042486	-0.2588118129866433	1.3088615664852898	0.9251962654375807	0.11132959620271095	-0.6659020498742381	0.3334133210658353	-0.4415909180699242	-0.026943886579986143	0.5776178644068568	0.46197452249397625	0.27180143685457553	-0.5103209725766363	0	0	10	0	0.6411438796684736	0.909874663243037	-0.6746399990681904	-0.4618662849508435	-1.4383437772747167
-0.06275136216993124	-0.5111629881138229	-0.33319422768289997	0.6299427882708614	1.553144205299006	-0.2796197356253949	1.5313295608242297	1.5531924843088496	-0.2722442494606372	-0.562605445575293	0.8524875524394189	-0.24916071185594435	-1.2578594494014987	0.6164824015235093	-0.35831198576800316	0.8875424800342886	-0.002887731727944069	0.10048416901529406	-0.05788184559821928	0.9887897092981933	0.8974409577950706	-0.29704291346922873	-0.5014992588269085	1	1	10	4	-1.2774431628009777	-0.5280926094210123	1.2406768993073416	-0.646872927896227	-1.0493335682835128
0.39583633656735273	-0.07315059001882696	1.0348746222902931	-0.7388995843858795	-0.3109899527495551	-0.2849753875137272	-0.3074411538622092	-0.32659191172486973	-0.2781960329921968	-0.5478083159351783	-0.45857662000054455	-0.2575885285813047	-1.3699037952516768	-0.5198881201831164	-0.01456083003441376	1.256371710241578	-1.1549578138765773	0.425634184134178	-0.02595471816926547	0.593151762877055	1.2754306537775957	-0.9121738598393214	-0.49883322248176565	0	0	0	3	0.3399139313666709	-1.556917567327917	0.6500033333640061	-0.47583376740852534	0.4384664538529404
-2.182899973240708	-2.6585163299251398	-0.3162626853953689	-0.7521742226658442	-0.6015901253804954	-0.28064651533503676	-0.026878496011069678	-0.09478004409836856	-0.26746897528694513	1.2546509708386402	-0.025657357289447992	-0.25821918857418674	1.2094320995671468	0.921141760463762	-0.6960831588077363	-0.5759137833297153	0.7179504683379025	-1.427204955127648	-0.06922604604382449	-0.5473051324621973	-0.31611401334888456	-0.6384398104890608	-0.4974866582099206	1	4	9	1	-0.9782055705039434	-0.6945549914769895	0.688606554302158	1.9769529259440495	1.7341909129170103
0.3967667151140798	0.36135860574157946	-0.8409608785575334	0.6626119016369115	1.5438514485371828	-0.28133214440354615	1.5071057496643365	1.9030031782793935	-0.2799837836312199	1.9342685996435671	3.0404977663764097	-0.2506583717020016	-0.6899310367319375	-0.14040903810273278	0.240324687675365	-0.5637023140081072	-0.8609923690803429	-0.6967111662590492	-0.09469628288895843	0.9911663406499747	0.0507496748409964	-0.861056070356998	-0.49693816580553896	0	1	8	0	0.38188250353069686	0.9744628370604154	-0.6027587948856266	-1.2936549824840453	-1.2220526921221078
-0.6404423017149039	0.9149819063177966	-0.4663543465616402	0.12805223033749097	-0.28352589142623935	-0.28097734990612305	-0.28475236639156587	-0.4333243663022246	-0.2773646028366632	-0.5554979184315068	-0.47426434392846345	-0.25412242865573265	0.4608960667199588	0.5382060074635259	0.38759649133078117	-1.4322558083815866	-0.5799760271902137	1.3323927459650864	-0.051934810215479146	1.3381534748154578	1.2757479844050292	-0.8469876389298758	-0.4993059464494047	0	0	9	0	-0.6827047689495236	-0.8301716527842402	-1.1610380433895675	-0.8755317385396323	-1.9378993353403053
1.4684705616604956	-0.5559798036272899	0.3458300970594102	-0.7228474276440908	2.0609057035411147	1.7790303024879957	-0.6055634579316466	-0.47739127808424536	-0.27256432533842256	-0.5439605818720307	0.08099642108906972	-0.26302984768989796	-0.4874108412208952	-1.00487534264749	-1.9488622600468863	0.687158504798113	0.09104641392132551	0.1934066850359002	0.022715065138562918	-0.16722916381635175	-0.33518029214243966	-0.8251477902193258	2.514381750715891	0	3	4	4	-0.9898809728550305	-1.2492585803987126	0.9041870592272624	0.37627755361162885	1.2482341108591153
0.28626585043684927	2.079591075308466	0.19915010813158002	0.9344908504610634	0.32583548262543316	-0.2800390863104115	0.027956594809815813	0.4695293948474888	-0.26575175648231825	-0.2231829996706139	-0.055076042992243904	-0.26152489842659105	-0.4411148428591644	0.5994246469070476	0.08672805017193075	1.158781501624725	-0.5316238439964083	-1.4575902394552942	0.012545071765345979	0.9733250476164634	0.8618548502987685	-0.061763390889258696	-0.4992749691773914	0	0	17	3	-1.6581380493252444	0.7584088875625523	1.521795539470143	1.8057035084519335	2.038705513955442
-0.6565632863648772	-0.9451090980963481	-0.25775685622229644	-0.7521911777831307	-0.6169553013544465	-0.27565281075655834	-0.6019455792928189	-0.4826040750355891	-0.27827884509258427	-0.5669274813507931	-0.46867764725162314	-0.2610714956233462	-0.5787422445545483	0.9025151259514432	0.7851623112680058	1.1900188497970563	-0.8013459878453206	-1.4543639047742025	-0.12661167766040132	0.9452260097302422	0.8673939868560486	-0.06379671827415784	-0.5028247208636744	0	1	15	4	-1.3273710040778441	0.5340125852670279	1.7740010304155258	1.7386374504783477	1.272384411824849
-0.08284207039374969	0.5819034630053979	-0.7318883288630479	1.6067218642257166	1.2656890374341683	-0.2828560492889342	1.3711834238114693	1.9369261742371062	-0.2717226993514897	0.5012451297408986	0.8381060609420359	-0.26350205302472723	-0.3997057506585926	0.9042264963360624	-0.37437571956232607	-0.49514958200378306	0.9518470374930323	0.4015741665098515	0.18430193448820306	-1.2897562577814115	-0.35925200668769053	-0.8603320785366082	-0.5087177827993006	0	0	19	1	0.5248058102283857	-0.21549779336441427	1.5815064549469153	0.6035638508907836	0.9086938383362285
2.459761275319769	1.7066622657567803	2.7406282599786813	-0.7379408855183983	-0.581972151929633	-0.2743182122136174	-0.6156939697978567	-0.48183915759081036	-0.27224596737406315	-0.5413871560584641	-0.470442951725513	-0.2458550010251778	-1.5296769027941244	0.6107821291951697	0.1209612552453819	-0.8453049261817935	-0.10388773451085964	0.9440033001394015	-0.08750900136342205	1.7164427379374947	1.2869752902232194	-0.46799442132814745	-0.5104038205998519	0	0	4	3	1.0587660920170177	0.6919750515409341	-0.2308659243066944	1.5397860209584173	-0.8838510184161822
-0.18645750645787296	0.3004958181520778	-0.4389165233290042	-0.450727525328653	0.11307699512523117	-0.2814314620479456	-0.6053405844239661	-0.48618020454976163	-0.2729956037760298	-0.5547861255439287	-0.45943885999645717	-0.26258949934441744	0.24201414473544738	-1.7765395853820012	-0.7554939893691884	-1.4308548124825458	-0.19855267848248323	-1.4312530594495245	0.1459992020112082	-1.9875980240865925	0.042211903495701614	1.663834221695748	-0.49446643255529416	0	0	0	3	-0.4834852349206836	-0.5875860384048025	-0.42643859967635106	-0.9724013571872733	0.2149472214097599
0.5412569320519675	-1.4403347211772581	1.0705238300887105	-0.7294973926662175	-0.6045392732205717	-0.2734943366904695	-0.2862423995679277	0.2954225477432144	-0.28029971460539826	-0.5507940413405923	-0.46035774072231944	-0.2495941325383467	-0.2726224558561135	0.265792540849713	-0.7546751100716438	-0.9319904293430029	1.1273102611851	1.338111252596741	-0.09264929953010345	0.5764149825267272	-0.3533943269138502	-0.8326513864566882	0.5111941080107264	0	2	11	1	1.3648007893953173	1.7489002232920559	0.7043291079445475	1.3426288330786988	0.20428349887858843
0.026679259964746682	0.22760978096216133	-0.26587164876056935	-0.77315338779267	1.5102305077754847	-0.27587676739561545	1.8534215844503068	0.3679629836291276	-0.2770462365033721	2.777488539745086	3.6539352640235765	-0.2548741796780509	0.25921775232754535	-1.3935423534335754	-0.27470368573378123	-1.550453145906163	1.3975596541302064	-1.5478985810383117	-0.14756944642484068	0.5940485980205488	-1.9464675972814462	0.34347403089550027	2.399528665214393	0	2	17	0	-0.5510860000535822	-0.10237298901977532	-0.48930390266103185	1.2139540601016823	1.0733055073790958
-0.2666723747051026	0.5475346989764285	0.017425419219064778	2.7859764405728833	0.7227164514542899	-0.2845971562929307	-0.6261189745755069	-0.4930410287729984	-0.2814923535574141	-0.554124269324729	-0.45224004210518653	-0.2574878358932551	-0.6681893889495241	-1.4235867787698693	1.0449848185149628	1.1200535281012294	-0.8781168751773019	-0.9054347016731449	-0.07360629790809593	0.5906261345474442	0.05617474460236222	-0.4031613803882059	-0.5147782299485959	0	1	15	3	0.6242272434223013	0.31715301740716606	-0.6434671856074599	-0.2348822616418106	-0.7119782873625755
-1.1218727214330213	0.152602510103162	0.5665162567937004	0.5942500414247985	-0.37864976050228916	-0.2876859977344506	-0.6004156540340406	-0.4995285129250015	-0.2773266539160565	-0.5372403177549966	-0.46892451408571756	-0.2551884190246732	-0.16557752649304652	0.5583928885756532	1.1902604368790597	-0.5965602685811014	0.5238198920075717	-0.414941287585743	-0.1676049255354278	0.5805878939031295	0.4692414214051258	0.22363175716026737	-0.49912624463821287	0	1	12	4	-0.11830319145197099	1.194083547097249	-1.439497256425216	0.3844156553171378	-1.329204973595139
0.44179677294444064	-0.9432343115985752	-0.13726095679998107	-0.736909380651121	0.21485779732986526	-0.28236040977497545	0.6965781315797928	0.8742504703960143	-0.2767376644829637	0.1955409316343904	0.1714750988812898	-0.26099327390868	1.0713565023001377	0.8839951862777582	0.948039523438837	0.21602954643238825	-0.20493718876385394	-1.5257467135052194	-0.06927824473114906	-1.275854251447665	1.2870266767310568	-0.8570662691986983	-0.5093058934265235	0	1	3	4	2.8581331706284003	0.3501896434556362	-0.7091810188308261	0.16043456613967505	-0.6209693993810341
-0.4147770017470701	-1.334697009406137	-0.9704939426804202	0.9686398775483888	0.34378214640336413	-0.2786946333584109	-0.3056217023199922	-0.3722244173722052	3.965007999383638	-0.18108832332863592	-0.45959712372542316	-0.26184925335705544	-0.29978275101408935	0.9160882839317646	-0.4897156762370464	1.459802898476969	-0.6091968002022338	-0.7133261639540098	-0.06626852399599062	-0.520064552011942	0.47977293345842065	-0.2862637749598213	-0.5041476832107846	0	4	14	0	-3.200264952211703	-0.727836549587147	2.095177051435839	-0.9700710297557701	1.416369789267525
-0.3791215609447822	0.7975211306786956	-0.17170307789134037	-0.751903135100878	-0.6001425362370347	-0.2836115573971673	-0.5919359437961385	-0.5039464654116587	-0.26402408488204954	-0.5534228870809372	-0.4711653979732113	-0.25949597622076315	-1.027506388526327	0.8967520548655603	1.2291398805336382	1.1371729532672707	-0.6124529637722735	0.990342226149999	-0.020300387194422745	0.9726290210681517	0.8711368893052306	-0.8340120236682572	-0.5018377801514579	0	0	15	4	-1.834564808136148	1.4186004731146262	0.12918372496016983	0.217387614840593	-0.7628136606516853
0.38048514498019526	0.3030092297012943	0.6884831868029259	-0.7466148687381613	-0.5946448475527849	-0.28689213354100146	-0.6095644716892643	-0.50234136999895	-0.27319341279573145	-0.5472318745060164	-0.46230326577482483	-0.25741941587857703	2.2507799954125356	0.9215290092863225	-0.15446029872937672	-1.4903953665056597	0.40963180943537153	0.6357910767084738	-0.16632474952354437	-0.5177176357590375	0.05540060188311061	-0.12704141987513934	-0.5078351892834666	0	1	10	3	-1.3591443922076303	-0.8009664330535919	0.019343056100112388	1.187185304608854	0.6851975179463031
0.5616698280146474	1.432882630040086	1.0412054972753153	0.22559579756645423	-0.6123609095541674	-0.28446653248525333	-0.2739682764573549	-0.28664054917098686	-0.2827201671291918	0.5170743261692994	3.1551538163480757	-0.2610697757256521	0.2679257558046787	-0.18115147539427018	-1.6481649624001826	-1.1990866282675345	-0.2124273869094973	0.3024435839452311	0.0004306879516422363	1.6587992806253615	0.8769621919782052	0.9514355374888267	-0.5038357964878458	0	3	6	3	0.30876787759921	-1.1223030520528883	-0.0006806600707095489	0.13522061365249607	0.4471373654137417
1.5445051483585104	2.017742863410323	1.221349520347531	-0.4188482301348764	0.6780568973791733	-0.286833194789673	-0.6136113152865557	-0.5143279087804798	-0.277144440210298	-0.5481907443148777	-0.46677433778155997	-0.2623632573564538	-1.252651911652996	0.5364066876805268	-0.002356980965729838	-0.8931464877784387	-0.9785379955278302	0.0088942309707927	-0.11259904528287634	0.5793616531141105	1.3541953432759701	1.2030634131889058	-0.4991965673080155	0	0	17	4	0.7818858908096222	-0.20611588892104366	1.5606647764859543	0.9381530819542472	1.6054842528327011
2.824877248072073	0.4313923556253292	2.7594647179592355	-0.19183293840343668	0.36000446844501216	-0.2799995627065812	3.6951318533648454	0.40035206130470113	-0.2816927681679065	0.8901538709952567	-0.12207834236122057	-0.25105242965244673	0.17768108827805174	-1.5019873649595392	-2.1550811161654773	0.6240948758927882	-0.7223870130281442	-0.19078325944258065	0.051373571597311055	0.6050204185500326	0.8984077037377756	-0.3243240952030897	-0.5019769533539175	1	0	9	0	0.970330432024443	0.13016454878819916	-0.9211799846748772	1.281631512920526	-0.08617885699261918
-0.8467202394316867	0.48350046361356297	-1.2032709677567568	-0.74393091239117	-0.590404449684806	-0.2806926112373684	-0.6158801144898994	-0.5176828691108509	-0.27065489100369	-0.5573579406903737	-0.4699448283748962	-0.26198536058678334	-0.2953208050365991	0.23767486710817273	0.4340554490227204	1.1821581662322944	-0.6698023194771164	0.38754167353631946	-0.13286045720422995	0.59176091454944	0.06430526680870384	0.1426676184751027	-0.5046224306541873	0	0	15	4	-0.29465894530999887	-0.27440165212310796	1.3678528525433418	2.0583721720316577	0.38783658242540664
-0.056095914208166064	-0.7916684023497685	-1.3868081760468307	0.30473512533968433	-0.4261616304826848	-0.28088259132022414	-0.6053968629586612	-0.37943009884349227	-0.2710926574555657	4.614142415628382	0.008688834946757758	-0.2501218516866847	-1.119668771850005	0.9099321501504644	0.37268750532911243	1.2510671663950141	0.07998940041129167	-0.8948455141197651	-0.08510371984496763	-1.2761884309528349	-0.30615138013710896	-0.8282866188474964	0.4603739143673287	0	5	0	3	-1.4012205064926864	-1.0139470626213485	-0.8232503457254803	0.36835226474986316	-1.0741680916179939
0.0325389806228746	-0.2122023874501826	0.6124995781645708	0.8323557628642114	-0.41314685341725765	-0.28868791765866136	-0.6064595923659759	-0.49383168938681504	1.8375218894127474	0.1377257867081107	0.017772249736617986	-0.25907407602512844	0.43696264180494077	0.5197991984077481	-0.119344580197836	0.2656907269179449	1.0684591470996094	1.219028928308329	0.2994677090109721	-0.13320737954741566	-0.3742953820766466	0.16359392345106194	-0.5024341378103865	0	6	18	0	-1.6582909715819745	-0.6339061809615072	2.3924983470033414	-0.1011925254990512	0.8774891437808112
0.4566774347298167	0.4198538564947812	-0.26635440897337365	-0.4811332258934008	-0.5466005278386488	-0.28673602385443686	-0.5951129697392084	-0.471592818542797	1.8697277277902138	-0.20695677619807365	0.15505342194169694	-0.26544234323671684	0.03876493371803032	0.23039846310597345	0.02658335364813688	-0.9533898179037213	0.10147236621536712	-1.66582030987026	-0.08111647174666986	0.5927677607691763	-0.8419517007521135	1.2998812322662308	-0.49710884158005064	0	1	8	4	-2.0200218839591884	1.0433685998001865	0.2516650058459903	0.788587142187273	1.0171084028074298
0.8592001509801137	1.8375086676375296	1.7037472413408477	-0.7469844029976539	-0.5959749588188863	-0.27842157583767874	2.5781943512970353	-0.4826589058653707	-0.27817614879098157	-0.5592026387054959	-0.4519397799883939	-0.25844771021559676	-0.6363239929269985	-0.11411991620232821	0.45829474840029943	1.4767936666939743	-0.5060119925079336	1.2638831989944659	-0.07218489367312829	0.966926848402108	0.8616398968145081	0.5284524860877153	-0.505692196579656	0	0	9	3	0.19295456606372874	-1.0719718761731052	-1.0552540621854942	-0.8314988892704667	-1.5138041457737774
-0.2092494058717163	-0.7737853825108016	-0.4796065797570679	-0.6972547532435768	4.875648131277803	1.7128293714242546	-0.6043798432766206	-0.5009109517648025	-0.268872609461506	-0.538274408656541	-0.4521633467757417	-0.25021292648060667	-0.6406069274041802	-0.47272701027776975	0.07155295823424418	1.2445789679749266	-0.7315830490294872	-1.1512207833020434	-0.0634595326925524	0.5785408106882428	0.5022283263715449	0.6459977212633713	4.820451134930738	1	0	6	4	1.2037661445750325	-1.2589547212571393	0.28283843612262605	-1.7063549036204761	1.5464220098202848
0.7087744288149028	0.41040060048609506	0.9683345985284758	-0.7325686749300712	-0.6195306681164198	1.7696751749559765	-0.2923686415083611	0.10526907371898118	-0.27589586274846595	-0.5607713988223357	-0.4570883674153516	-0.25445139630535607	-0.9241647555625518	0.5463856261449939	-0.738536539050606	-0.13834569410787112	-0.4888535109732808	0.6524043039572214	0.2456093266137069	0.2293683734532639	-2.1348476556417046	-0.5232111645308014	-0.5022017367096173	1	1	10	3	0.8733266224864481	1.3507263746840745	-0.1930734125415965	1.3123990633957165	1.1596861421477087
-1.1222731101884162	-0.5364023554702365	-0.7554387955713343	0.0665033859738175	-0.3842676055556291	-0.2782307276283106	-0.267698631286898	-0.27504588213161785	-0.27315384258481884	-0.559989033733967	-0.46857682282206636	-0.2539269755632827	-1.1882436542432695	-0.4521278361989388	-0.7490143008524364	1.2251713437219705	-0.5276819792139023	-0.9433637875464946	-0.09322741726613876	0.9564603577289494	1.2535907877213788	-0.8277862907952382	-0.5027933085251539	1	0	2	3	1.5112704724908075	-0.5969843864162558	-1.813064617666325	-0.8037044819413681	-0.9069406390890188
-0.3780395169866816	-3.3188408159480667	-1.7467889825563916	1.5783587975306186	1.8638278142621536	-0.2808812762451041	1.8264427782030983	-0.1303513871655148	-0.27578165403035165	0.5201658691604606	-0.09274262944232166	-0.255776830868126	0.009549166859476294	0.9219188934634761	1.2130916386617385	-0.8777148155510548	-0.30828757921935296	0.6238611284812539	-0.07980065601428768	-1.964320924486748	0.05385079191911115	1.70094114380174	3.61901658719662	0	5	5	0	-1.1250532204716257	0.7805391979657239	0.8985150014519641	0.2933381879449354	0.15791900774729647
-1.8515782231098583	-0.677056575640322	-2.0237120039850742	-0.15971729429749235	-0.4942614489241759	-0.28070932190345743	-0.27754090534492143	-0.3719983755477146	-0.27884339115873774	-0.1784123060432019	-0.30150852781042203	-0.26023223624675174	-0.7246631820117619	0.8924773341389514	0.057192849317802	-0.622203585363313	1.8107958760280376	-1.5931044448392409	-0.07153008011513276	-1.0061858860710353	1.315462927809606	2.4847149111049185	-0.4977012807332629	1	6	9	1	-1.9251154138713757	-0.4354976792725434	1.4519694586474117	0.4388880604507016	0.6634091459320117
-0.6641909917923421	0.6281500658450025	-0.975487327893117	-0.7540486153824566	-0.6121720107710863	-0.2807594603444002	-0.597295970786717	-0.4754348436115826	-0.26760782271047184	-0.5668460498531976	-0.467179554352783	-0.26908827669529906	0.30696010073841506	0.9003735372854927	0.7764709166501365	-0.5779754386722971	-0.39956056433905207	-1.4494462497286458	-0.10395955853788837	0.5823180184786653	0.8967990408166968	-0.6199011888876066	-0.4989543952687233	1	1	11	4	-0.19135836989895588	1.1650090500536505	1.1006768459565137	-0.014524413280536358	-0.1849122426410394
0.29832480779189463	0.5135976796135266	0.6412052452545994	-0.1687536206672734	-0.23525760665396223	-0.2796466260075874	0.014182917341636595	-0.48915579530673237	-0.28124994593029395	0.149152897707476	-0.05623320422050804	-0.26197892859357497	0.2301341500841824	-1.4580501290831627	-3.22397305690081	1.204642195760959	1.267166076810988	0.7829222115534303	-0.06458080003841832	0.6016959068361553	0.8762963674729426	0.054920364204160174	2.5317023512693244	0	0	12	0	-1.2175147786714082	-0.11508447284041784	0.19578988441564354	-0.6689395096193812	0.6435584982686372
1.8706295257067866	1.326386730308783	1.6926294179356582	-0.7355627163618874	-0.6125819623198144	-0.2882891210323538	0.026657520598217712	-0.31685734514283215	-0.2778801278856254	-0.5480086229376016	-0.042104869589934396	-0.25268384966878327	-0.9758378999462012	0.8868607815397552	-0.5106322107735283	1.166072794695674	-0.8845492618734034	1.242371466698541	-0.10035703776210082	0.9429822175721678	0.49197183199482797	1.234456085946826	-0.502784710398914	0	1	13	3	0.502387286635194	1.4448253550121912	-0.6537200471755287	-1.5306155389394576	-0.0640017646242608
0.7794913816581502	0.7247248277894885	1.133567507667025	-0.4498943085943489	-0.21169904995576747	-0.2848296103404557	0.017180467246919656	0.4512599119672715	1.8358718748116596	0.5194804634777052	0.05232011218847109	-0.26137170634114376	0.38009897774536844	-1.0385229116434618	-0.8598306682212924	1.205001086900035	-0.5787844135114766	-1.4362231941651364	0.11980348168067242	-0.509462553463213	0.05062218769434321	1.6009430896817267	-0.49535023544644075	0	5	3	4	-0.03765115001360543	2.123214717217904	1.40477702531213	-0.3990367513804522	2.0638181934471986
1.1052443860589973	0.5079656046434086	0.9330392784814311	-0.17954691649784063	-0.21543943210117739	-0.27801539378949935	-0.2788394714208617	-0.39267672130329406	-0.27179308815323566	-0.2138982108575371	-0.01727602378238898	4.00447540048275	-0.1283539604544754	0.5808707170577566	-0.6857436471758551	-0.9955806186428331	-0.32392546544388284	1.0686592964999169	-0.14676809163160354	-0.5124118496937443	0.4697617991692351	0.7485575586554399	-0.509201723007357	0	5	9	3	-0.3040399608069585	-0.5248450348223359	-1.9219929745162951	-2.1505273409023746	-1.1106726882284188
-0.37447743912654863	-0.35147371775247915	0.021456907690796778	1.0469543369256264	0.4135776646411788	-0.2787245458363092	-0.5920867912053537	-0.5054052504434764	-0.2736272064777081	-0.5541601947069393	-0.47397495259020345	-0.25472618566273353	0.9766978376331585	0.2485144950820775	0.4537092128123549	-1.2332954203273807	-0.6640211386434332	0.08735063437428536	-0.14235662723467346	-0.14147694238845682	0.47138194796880445	1.0456450390872627	-0.5108171648657995	0	0	18	3	-1.0540636807048607	-1.1630089920036146	0.20679204050785743	-0.9856076021271267	-0.5526618688304267
0.7826150578737892	0.2511898431469748	0.7385760471695311	-0.15596381315440713	0.2092179469052895	-0.2822394896225541	-0.30858534486912403	-0.37828377874170105	-0.2868459918544432	-0.5631115033437597	1.592523805849678	-0.26049023665564663	0.6445647188734649	-0.1488068092003171	0.8350822582101123	1.279790908736381	-0.27302313754421725	1.3615375119806952	-0.0517847244997052	1.5468822689568056	-0.38716845600397154	1.0513022873253461	-0.4988801519687469	0	0	8	4	-1.9644839979156465	-1.8516914615495272	1.2428388513932913	-0.4223286897297174	-0.09486708176795045
-1.4846406683658664	-0.30894102213800045	-1.7396717711480905	-0.17930811407432234	0.48160573597896794	-0.28473471607372947	0.6242815032287836	-0.050841151704222876	-0.28123444514723794	0.566614259673849	0.1210015112819843	-0.25488948686852014	2.074458403930538	-1.891791501177413	1.1397056571812805	-1.4779960897093678	0.31161227021085214	-0.3655869891092865	-0.12490704415447082	-2.206955143171037	0.4698533265075699	-0.8753017133919383	-0.5184124609059156	0	4	14	1	0.47874722031643036	0.8072030233450214	0.1361133075387138	0.2685862270979408	-0.1170447550978019
-1.1755210453060005	-0.8171641639415684	-1.491806494623489	-0.19122273908359794	-0.2673812020179786	-0.28059051530926715	-0.2903078540173796	-0.1788958443281452	-0.27055120488571566	-0.5602163242495007	-0.4705576397999205	-0.26139916027120513	0.09974652418063978	-0.7604383984100012	-0.5441652142206288	1.2107706600515995	0.39047957008770895	-1.414661503989803	-0.14621074928130498	-2.075613916664929	0.4634484591607102	-0.8000307849115017	-0.4972538342303208	0	0	3	3	-0.8798235215573909	-0.9815511070120212	-0.9598419145461635	-2.0716977906708802	0.6051869078559788
1.229248883580178	2.529651954719856	0.5854677201707107	1.0667757574996632	-0.22335914478717	-0.28424809404602347	-0.2684720708497467	-0.1581229877477928	-0.271338593918801	-0.5630244050605518	-0.46756053975724543	-0.2577949671794266	-0.540521027712867	0.8956667294195079	-0.7167465623034788	0.6617769278548543	-0.185088095560973	-0.5158649794291754	0.01258284338749363	-0.489480853559044	0.8842455830044065	0.454072280776594	-0.4995678057233524	0	1	20	3	0.2996306269753646	2.004757585288245	0.6550021562012582	-0.3213017191999835	-1.2944630379014213
-0.011493253439590324	0.8830983391315868	0.059322028450470965	-0.14550033467980258	0.15861125136777143	-0.27493461126986163	0.02644618727187452	2.3994072394394936	-0.2757714222505868	-0.5559638994544973	-0.47429190137926136	1.870307893048547	1.9400568803149392	-3.074833218887691	-0.8067411021389923	-1.1506861891792037	1.512893411407944	1.179279334044526	0.22971623116048925	-1.2306332624782872	-1.1811614577193068	-0.6636806682801831	0.46627669085923135	1	5	18	1	-1.0875904920747503	-1.1982083623177282	-2.472187968003615	-0.9382403284549499	-1.4595051662554104
-0.9048854526502784	-0.7632032596411433	-0.8972208215893567	-0.5013111633015992	-0.4538520488963779	-0.28404660676738946	-0.6070982869800886	-0.5020388331201241	-0.2789204420104901	-0.5623522838496631	-0.4637435426972887	-0.2564969868749427	-0.2347324674045071	0.9352366783550425	0.43630162458826727	0.18856134431250776	-0.8210936358825803	-0.7640372131014459	-0.05090424848151394	0.580012180234085	0.07593178415610116	-0.17906723289361196	-0.5036030098399936	0	0	5	4	-0.8871371206488248	0.7104274890782987	-1.6454280554830534	0.5727015895957623	-1.1785856674981656
1.3922950255842679	-2.0095121492219103	-0.44145265804324857	1.4277104030418104	1.2479635998357805	-0.27739066002638885	-0.0001445625680546632	0.4667117794924543	-0.27371014477778094	0.19947213726788027	1.5992313490319456	-0.26064927881706723	-0.39914988474669466	0.53204997828604	1.337035396244706	-1.4123464733481712	0.05031243022938686	-0.49496151147484857	-0.08583908290754211	0.5926962181042512	-2.3132227902258395	-0.8591400897740339	1.4623717884171057	0	4	3	1	1.139821446387633	-0.1099038898124086	-0.13501788957118355	0.7290520309916234	0.17820201370444946
1.1143781740578569	0.9845179771000818	1.2383368781175945	-0.7450990695369091	-0.631482947288542	-0.27876257916270386	-0.5912756497497663	-0.48421089682111645	-0.2776193846900528	-0.5488581105278527	-0.4642336765258106	-0.25984401817206454	2.147551832345909	-0.9498067238364559	0.3746030682898317	-0.6967400640175501	-0.1815318189136541	-0.7852255136323995	-0.08571098256866942	-0.5187902032929727	-0.3343720133816606	0.003293159584923204	-0.4950771590375672	0	1	4	4	1.063162979690356	0.4698766691876337	-0.4238383323711119	-0.14307399933411566	-0.6843741152367736
0.24412009491937503	-0.09500915474748448	-1.0309362819132102	0.8345148739461843	0.21238754653390807	-0.2835197423447942	0.7948131457587015	-0.3750330959532265	-0.275013647442988	1.1955908909899144	2.615449372606006	-0.258609050480482	1.5919456686465123	-0.9447115898769992	0.49225252791529583	-0.9070162232018173	2.0897478207344142	-0.8606859721248126	-0.004399195644729667	-0.15637413171809325	0.46557002160609284	-0.4364880219883567	-0.5022801185643685	0	3	9	4	-0.9943661560147423	-0.3168264244110224	0.1532777189965283	0.3892039543438045	1.4362925762921854
0.12541250097719464	-0.6962070207752604	-0.6762385755831261	-0.17007120532370407	0.9642942737801999	-0.27733149010800945	-0.6188657747782226	-0.48985972809113143	-0.2773471783405437	-0.5513827359264957	-0.4496823999530459	-0.26546634060667973	2.1961269249699593	-1.58264323077474	0.6430097275120404	-1.207845618025331	3.982625763932045	-0.012120012752969866	-0.016112935465863246	-2.1345358760467334	-2.219875547768308	-0.37905569387043186	-0.5095183476615835	0	3	18	4	-1.0512510986951666	0.3580377231830845	1.4020907022549454	0.000679069263217591	0.16519103288287726
1.3394055106270235	0.9895216979494521	0.995464833228467	0.6841892555065385	-0.2569179482460111	1.7114501044059653	-0.57828850946245	-0.5024558966840901	1.811168188447518	-0.1824307032690717	-0.3237992773657959	-0.256148684666662	0.6526344980191557	-0.09096461650300279	-0.47395018549665746	1.4209477421712624	2.2096291200501006	-1.5296881740071486	-0.06534897042934845	-1.2829709581691886	-1.1617132965934958	-0.2753338618495497	-0.5047517930006882	1	1	15	3	0.024834583814814612	-0.3777358719192601	1.2949819046861224	-0.2129769417824562	0.8009509987294892
0.6381266675195797	-0.333131281781865	0.5397636050161791	2.7382228946813147	-0.1333077479700498	-0.27842757810361846	-0.6069055787963027	-0.5142665241068861	-0.27065107629247753	-0.5653326961562017	-0.4680792413773098	-0.2512030696642165	1.362926301979056	0.5337778233236431	-0.3020033880215822	-0.14112437191303726	-0.4891270205326196	0.513713650724588	-0.171181700262029	-0.5207929165456796	0.4664846938613239	0.16554020774580552	-0.4956849640555127	1	0	8	4	-0.5640206207107712	-0.5152704735649279	-0.5257065900830282	0.902938258447049	-1.4038894750174125
-0.4234334364804223	0.9485764442377902	-0.3727545500173936	-0.47242990414119457	-0.5159335940780229	-0.2945087178480725	0.34142777875888786	-0.19728858649888292	-0.2760392252106226	-0.5526146970123923	-0.4665131563041164	-0.2614001431275973	-0.693283578290539	0.5814596642079853	0.2012307499690733	-0.1552997423504592	-0.20481333884714356	-0.844353838190948	-0.03894614278408337	-0.5532717776864544	0.8816330652535624	-0.8393893074244394	-0.49755443063636806	1	3	0	4	-1.0390483804059056	2.1006113271533624	1.2445949302112602	-0.3919911105878797	0.5018058999100734
0.14715473858293354	0.41889148365268114	0.5410066585369836	-0.19200689071336682	-0.5792082068062655	-0.28483993073767216	-0.5941766630864783	-0.4879075549256669	-0.27265530370918056	-0.21245689534721665	0.7044819321220256	-0.2545853079639818	0.08617182281003083	-0.15613982480206937	-0.2506074529765493	0.3245868750144264	-0.2468200894969254	0.7233568681893626	-0.03721248422641296	0.6172277257999479	0.8892114476796573	0.20371343224374094	-0.49677508038177787	1	1	13	3	1.3181718309508406	2.326636942761238	0.4728657056428236	-0.06382217065196795	0.792552473127087
-0.9453700807018935	0.22066838896470886	-1.4765897712459257	0.9562666568105866	1.301388609191162	-0.27959611139131046	2.8584299100716364	3.276805094912031	-0.26898225806288123	0.49647697117455547	0.46599883139926757	-0.2580466170705955	0.5133466359801844	-0.776551849858688	-0.033056807461688376	-0.9279084091894824	1.0880166594239107	-0.4164766455095483	-0.03867331967733399	1.46961449616024	-0.8085834673675283	0.41710844777324707	-0.5062890416338314	0	5	19	3	-1.0497408989304755	-1.0843144166056242	0.6521951370799928	-0.42464965851068825	1.413505655123679
0.3378835305672917	0.11987344714776704	-0.00010646524330250318	0.6216945593166372	0.1303273134184806	-0.2807812373575826	-0.6175729978855168	-0.505797384023162	-0.2754672233773761	-0.552430773225224	-0.46436897498663776	-0.2558011237413569	0.3603661484645425	0.8894304866543133	1.4033607590420056	-0.7948768530545436	0.019396040278710613	-1.5881039510085935	-0.10845111068918684	-1.0084219097616645	0.4702467693260923	-0.8435932879498215	1.4295230363683542	0	3	19	3	0.10507545818808067	-0.7289339079465618	-0.3245713676069051	1.3186225716777984	0.032620707612424416
0.10435076172206255	0.2505901017155526	0.2165852962230231	-0.7325636431879036	-0.6028295532947489	-0.28597869828661715	-0.5967574214700273	-0.4996656582805163	-0.26909138056277987	-0.5614186475007971	-0.46902091834894066	-0.26431841281690976	-1.172235336255382	0.2478826283663585	-0.7606924444374995	0.9444608470543627	-0.5594017585157411	-0.9648833475014362	-0.18833147165018121	0.9637255180496456	1.3162122534303848	0.35936365982596546	-0.49588211101613755	0	1	15	4	-0.28875838922663144	-2.281384689644958	1.0279329890553313	0.3684627845856264	2.017284260293879
1.6369551277799497	1.410075485465294	1.0470438014216579	-0.7160479484057718	-0.5981911435554524	1.713827762988677	-0.606974736132314	-0.47626663211318454	-0.2696464408253041	-0.5516664923903707	-0.46272764161690055	3.9656859689655177	-1.170785977443152	0.886532816263144	-0.3807697446276055	-0.8721424017210611	-0.8803531834292355	0.27540682066667843	-0.09724610748511356	0.19682442966764696	0.49141116078275443	0.008161603165709144	0.4909689160017159	0	1	15	2	0.1221024559694606	-0.37065846729139235	-0.4486500481847866	0.30598713720392134	-1.6630603235535868
-1.086402481330964	-0.8729713249401658	-0.8167769099850042	1.5330247216608999	2.524936532357381	-0.28429342125059925	0.31599154006711766	1.4742078735071948	-0.27746556905184844	-0.20106690568959248	-0.2949083546353623	4.173164046692229	0.3588751642235379	0.18875135260914327	0.7196637660422117	-0.93719364522968	-0.3732095547240928	-1.4810388315379914	0.013993201079759224	-0.15533258127835037	-0.3306530193967098	-0.8342882686926655	-0.5060867818870063	1	5	9	1	0.08525654871034183	0.08296843674031201	1.7789218034909737	0.2688014379093141	0.7888911728897828
-1.7402693034334464	-0.8616566847841141	-1.9458386467459134	0.9976148440873377	0.7466032774154623	-0.27650218773640634	0.8080484531737759	1.5402075180578927	-0.2765580852788508	-0.5492559563073705	-0.4525282042888183	-0.25929522608579686	1.985063919416799	0.2315949536178313	-0.09633192319642975	-1.507547423087304	2.4088148609910114	-0.13015465185585956	-0.07296447003720338	-0.9552762451847292	-0.7592556609506897	-0.8385849880930955	-0.5017215548902796	0	5	20	1	0.6142229221066131	0.8905652497350559	-0.43194104826050383	0.4114838246081324	-0.20210803174800468
-0.9439940169319507	-0.25522406426606314	-1.2243099018712438	-0.720092834738279	-0.6057263715700092	-0.27087004370807183	0.35299176007514554	-0.3365418912931104	-0.2707266971981342	-0.5504090641884374	-0.46110145031081146	-0.2528186779328977	2.0872926901914624	0.9002501512107777	1.029059188630108	0.929609689382885	3.1164995646894216	0.009804835184762273	0.09852392401294194	-2.540016538617641	-2.1033613583965916	-0.07529775853209594	-0.5021803419703021	0	5	16	0	0.12824674846551348	1.6434278663600184	0.7290838164229927	-0.07422059863333386	0.18024308737069727
1.2209403963018843	1.4268398794134918	1.6907878993439165	-0.48062587873852164	-0.3085395472640649	-0.279690800646326	-0.27711649862758186	-0.246917494429156	-0.2755788206084069	-0.5495089475949821	-0.458315157363506	-0.2536287099558543	-0.16999522821440272	-0.4264007346200337	0.4974308618182412	1.4515504511486337	-0.7387119356983934	1.233170375148378	0.1256899154382798	-0.5505661300177283	0.8959643954437936	-0.8052811223234952	-0.5002806819303903	1	1	20	4	1.134800595707682	0.16674115368105122	0.015181629373859973	0.4970441742106235	1.0595769316809172
1.093608015817439	1.6921530318963676	1.17250925468629	0.18825128766656413	-0.11689374500299751	-0.2846625707987841	-0.29681544603841115	-0.255138272295839	-0.2721651516442823	-0.5542754963047608	-0.4637127820548319	-0.2605965788490988	-0.9527391617274901	0.5874740551316985	-0.8994753489872438	1.2253572675050788	-0.12574673676070247	1.467003163881618	-0.09754085993106193	-0.5203471164201049	0.47158069673399916	-0.6081560288364608	0.5091930315535739	1	1	0	4	-0.0634429207923285	1.1083142599803604	-0.08052422275894167	-0.49927315216823415	0.1678448822460293
-0.6919991346125852	-0.04719819865243663	-1.1376980031517452	0.741841148344874	-0.580687793371451	-0.27821056839984737	-0.5788958339094298	-0.4740822390432487	1.7912041575364626	-0.17810283539052474	-0.32005610167530824	1.8764566047483653	0.7697676072214374	0.927762886028118	1.4765168617516957	-0.5241074325365027	1.9534014500550712	-0.6111040552506848	0.0074183606353298535	0.6054964644347827	1.287042781138632	-0.41351379832913004	0.4788471721296498	0	0	19	3	1.295883269726886	-0.9052699774934074	0.7159760543314662	-0.7128424684229586	-0.9804668857784646
-0.12373102463945401	1.3659231367556692	-0.045598617906488115	-0.7522846731033453	-0.5797939231432138	-0.27445347455548896	-0.5913722396313676	-0.480654557434378	-0.2741872461297486	-0.5444278360280282	-0.4693246643406761	-0.2507078134586133	-0.9289474287571281	0.24622882654148126	-0.06857616043968401	0.8946263526585553	-1.1192016097097768	-0.7739059699317161	-0.11008914883233999	0.6046971105451281	1.3105668476150298	0.07721550857964896	-0.5049497904710499	0	0	14	3	2.091032644768228	0.9092797002450996	-0.6691278030466494	0.10093787321659659	-2.3714143967210806
0.009888137961770627	0.4643588576763801	0.6000851731878148	0.2004391932953086	0.07568398253774364	-0.2768258589175346	-0.6092232657070437	-0.4947049972587291	-0.2785166231788732	-0.5463845079222142	-0.45248173375192446	-0.2556316313078406	-0.4635117003841025	-0.49206970237163744	-0.051421665271502964	-1.4219679323906451	-0.14166143203858655	-0.26724969142768845	-0.06790157124074006	0.9661582361549593	0.8798654570863376	-0.37980611976202616	-0.5077316369695819	1	1	11	3	-1.2154595030037398	1.328824643948705	-1.5397398152037194	-0.4885521179068596	-2.3178790142079357
1.6262142059627176	1.064833065007544	1.0871665441058478	-0.7358645783862798	-0.6101544967022641	-0.2757339523146222	-0.30591080372192453	-0.27473772108111083	-0.2806363952044066	-0.5509303494241596	-0.4588197993707541	-0.2570177559399273	-1.3256083968668118	-0.07994563709296526	-1.5880350442967135	0.6497634409354073	0.5116444608843362	1.5303227564495703	0.01991232370969074	0.5813406515601502	0.8781185789483804	1.0834658755760749	-0.49983611350811996	0	0	2	3	-0.915917808913173	-2.0561320275756554	-0.06135281106172519	-1.1374942194898592	0.6654288561096899
0.4608062992782441	-0.866538301985959	-1.4409481282301413	1.315437606118015	1.2678377176917566	-0.28263506988725123	3.628080877526715	1.2203846078553162	-0.27373710676519286	2.4000394066638573	1.7029192743796868	-0.25952490756617186	0.13372512637341194	0.9228623793864646	1.3259645180721216	1.466694551383865	-0.27996376538979595	0.4797001380845132	0.046213828799522495	0.20098983676424223	-1.2118866861482955	-0.8660179973396449	-0.49705919144587024	0	1	9	0	-2.2873645159570186	-0.5807888299504889	-0.1739718662711578	-0.059957573115005824	-0.42118332759869725
1.5600691295454097	0.35084026672231666	1.6838383974199664	1.2151863004610193	1.7992824352393482	-0.2813606379542383	1.3135331111678874	-0.21392193950447227	-0.26941741131584646	-0.555444230177273	-0.4638640373816166	-0.2600742658148866	1.7014105686136722	0.926399250261223	-0.7639967014920304	-0.6311550258688318	-0.14036602565186085	1.005991685916707	0.06712316393803844	-0.5129758466337503	0.47412081897063263	-0.602391449407967	-0.5065486659786235	0	1	8	3	-0.7033510906862982	0.2850052977829061	0.3620001025815141	0.14259349998952078	0.33472818668828574
0.20334115284156634	1.1489734689309794	-1.0341359119219695	-0.7452195891737929	-0.6173201790966124	-0.27706641265850135	0.3278434008878932	-0.036845408520925216	-0.27044104273626135	-0.19192720450970652	0.15551910661488286	-0.2520709245870516	-0.7351798799664626	0.8999482552334097	0.9072708410668913	-0.9077487743348025	-0.9842972181894988	-1.4700756467619702	-0.09414704657484298	0.5746684068258558	0.07717545618475292	0.23036843671457286	-0.49912203016204043	1	1	1	3	0.3829250848232325	-0.31220853080300415	-2.130858523756117	0.5104709236010354	-1.944080361047975
0.11648051664719256	0.04103537440901314	0.22062170558702177	-0.7292452819166046	-0.5873537319232545	-0.28319558065487777	-0.602477424842495	-0.4919805756764059	-0.2708584937967384	-0.5480504225830772	-0.46114891511295264	-0.25709721016378073	-0.4633445256151818	0.899797408883159	1.3131101024605412	-1.1853273383236211	-0.49335850179540375	-0.9446580751389128	-0.025772784221622103	-1.2585193011221367	-1.163487808400474	-0.8437725149744522	-0.504590102786353	0	0	20	4	-0.026372397875827902	-1.5014846820890937	2.311660435941874	-0.4595513200075617	0.2951556995140757
-0.6348600752336677	0.013158815878948016	-0.055710654321201314	0.0909404412863517	0.1849675972066837	-0.2762489548096377	0.940938569712979	-0.11795587059781698	-0.2715688066810734	-0.1893262573697924	0.021990032918048682	-0.24942265096184854	1.4560537246768446	-0.4749969364888828	0.7590600761894166	-0.09312725381080636	-0.7125108137293448	-1.4034858030905908	-0.042338421651932884	-1.2836712015252933	-0.7313667880762419	-0.8197801779109761	-0.5117460854172294	0	5	14	0	-0.15776455353165364	0.008337439991210394	0.04042499279689971	-0.05676028130739136	-0.15396084472705523
-0.3191504948360022	-0.6072160282780128	0.2578782521971506	-0.7371204691466892	-0.6160385278645738	-0.2845803787961011	-0.6064470113906627	-0.46336740429128553	-0.27656276065860314	-0.5611726564256463	-0.4586388028134306	-0.2648710940130013	-0.13682652898748646	0.9082993689941433	-0.5217062975244688	-1.4583415351184275	-0.4180440573475804	-1.4420244320725235	-0.11259838900659588	-0.5188591754661049	0.876053241072476	-0.699027192832127	-0.49947904097454154	0	1	16	4	-1.2929581649235122	-0.6479768235376064	0.47847954181826435	0.06263851863877701	0.8328619694543691
1.0172050926264733	2.115297927099119	0.5428899732165816	-0.7137349429356818	-0.5993005740200268	-0.28518525161701797	-0.6016051486717979	-0.490547611696711	-0.27724268861492707	-0.5538686997443515	-0.46140279215665864	-0.2625929569144382	-0.2631856238598026	-0.46075836872133374	1.1261309400335204	1.4609185218519627	-0.4397207663088919	0.6228636223286529	-0.10103699361363488	0.9729897419295467	0.9009181608817104	-0.07716481100925701	-0.5053924231213067	0	0	18	3	1.6309991275222941	-0.8724970929205149	1.6088235628629077	0.8534232091590541	1.575146840515048
-0.33985843295515805	-0.4125279086900658	-0.6243246629315168	0.18551434723256988	-0.22036598911014244	-0.28112345479042183	0.044074240685660585	-0.105867953175484	-0.2761220470113626	-0.18693002145316331	0.6881701054114373	-0.2515030024513944	0.3273508631819652	0.608461531057837	0.009704574189617066	-0.6797817003242876	1.3708379460135736	-0.5150773589687192	0.0544169187260456	-0.5552320034808966	0.9095598467541118	-0.8779788408468079	-0.5044809658890109	0	1	18	0	-0.2145374832780793	-0.3211948625780896	-1.1780070758395798	-0.1399154412872815	-1.424180638317591
-0.08134397223593177	1.7008131923188972	1.4176198907300102	-0.7338398475936535	-0.6132707574222696	-0.28135039030156184	-0.5935323036005777	-0.5068728949429235	-0.28787052103298155	-0.5683901392061464	-0.46983277062607054	-0.26148737314728476	-1.059499758429224	0.5553328104765409	0.48124165863951457	0.9356061785413641	-0.4501342518758263	-0.26649470020682636	0.08758337433018959	0.5921570840904655	1.2863100633931601	-0.8736028455212745	-0.5082135752679123	0	1	14	3	-0.15644604000057633	1.4541273809146986	-0.9156305947406416	-2.3989633282898	-0.4959510119958501
0.5685763355923914	0.21068680904829873	0.8638115598873423	0.32605220133590423	0.23183184113633787	6.821633081693661	-0.6057421601919603	-0.47923453986720144	-0.27192830288981346	0.1618171806171804	-0.011829807408458654	-0.24991537589817378	-0.1545440345106533	-0.09875878727840673	0.7065613522794503	-1.4139476006941858	0.4592231683739005	-0.7384895296236794	-0.1658157925805246	-0.5412514154479721	0.08138397347968476	-0.654038423147413	-0.5050901123899736	0	0	12	0	-0.33778115757826666	-0.5393929181703727	-1.5082371672901829	-0.1999497675396841	-2.642359725949275
-0.4066105862412577	-0.2829183308457959	-0.910611680665615	1.9679639586929194	1.4739815146120538	1.7108954151435023	-0.2742813708940996	-0.3765493794028421	-0.2749570517818336	-0.21590048796033706	0.5684414986303066	-0.25091276547634284	0.6482125713702355	0.9223376813097629	0.8665548690644438	-0.5956731095404136	-0.5856470181307528	-0.9853929959227311	-0.0827222717113691	-0.5048726356365087	0.07424306584793822	0.7608742826774444	-0.5075780313218702	0	1	15	3	-0.8360108447697084	2.529670039787276	-0.0790103452591926	1.0339120750473831	-0.39270392858939396
0.8585410663122331	-0.2866443279422895	0.7175971393800602	0.17899803450200125	0.06665942839705338	-0.28200600852116914	0.8263457843690968	0.4177422485028832	-0.27744837660337945	-0.21408618012440792	0.007026211761849088	-0.25437217961523	-1.0200051466189148	0.5479100534923598	-0.306562727513264	0.9771453074818379	-0.7626492102184005	-0.6554222597546611	-0.017928486611054107	0.5939186285971828	0.06608551776925836	0.3245061904194281	-0.5000118969254088	0	1	4	4	0.0027675528410855965	-0.39326466038972496	-0.12641420182549495	0.09864849199348008	-0.699079620243718
1.1965425747588059	0.08310769945893981	0.8549534396658147	-0.713045785355617	-0.582622380743412	-0.28262301342932866	-0.6278221957258675	-0.4854894044893757	-0.2728586029382533	-0.5458719952315475	-0.45843394280145955	-0.26293163880477766	-1.2192430337524855	0.8935303969467724	0.47782938198725516	1.5368337101338099	-0.17935414310685543	-0.6636426963416745	0.010458549992588356	0.9569942542812961	0.8766772244408619	0.8804766504327179	-0.49899724982283744	1	1	18	3	-1.1026641936262114	2.0579152460881613	1.4923425264617523	0.24267921356468825	0.7845023495461665
-1.589132876108816	0.04772009603732677	-0.10148676829646709	1.601404218195094	-0.09612204678915215	3.7886728235584615	-0.6057706547160484	-0.5000643496870758	3.9593287932370385	0.17006169440023386	-0.46383542654559146	-0.2580379469254357	0.9503349079879433	0.541078952427531	1.1149523611135295	-0.1511176963896998	-0.48125013605894135	-1.400313066078228	0.12125990369460132	-0.16086575477131837	0.06258012284294286	-0.3648127528072618	3.8323106903078648	1	3	12	4	0.32518234528911444	0.3031931554288506	0.1056041685781518	0.35182251801014164	-0.6414963059244821
0.9126133626134594	-0.33546367249428727	0.9479864257416379	-0.7369772133093915	-0.6038805491706042	3.790648132356554	0.03282920385630732	-0.09105274264767643	-0.2739427896776029	-0.17891429298356804	-0.15211928419653492	-0.249983186121761	1.3088766630798205	0.9283662134717757	0.26348439110079114	0.7176364785707581	-0.4237014701292416	1.2689210527827173	0.18949092714645444	0.5735586489738462	0.8831434036376522	1.0724667330613988	-0.4969538787395187	1	0	4	3	0.31036867981500765	1.1929403504134821	2.402423773250484	0.6185591343237642	0.8927020908113967
1.0735798717827159	0.9699276738077078	1.2107992217872003	-0.7357567118646473	-0.5938569456160951	-0.280051231234926	-0.6040191910801439	-0.4819224468286854	-0.27775170777053954	-0.553014868491077	-0.4527872608747245	-0.2573695667698016	-0.12327643649150644	0.925179553266539	-0.6274658228106382	-0.9857134251749459	-0.4572899280065505	1.7517591720538792	-0.02019210548417194	0.595499280026923	0.8952399129409547	-0.6456470116191206	-0.5112994229508713	1	1	4	3	1.1227624757550334	0.24521169735050685	1.1823255313804855	0.8370886132977269	0.6234412671628061
-0.5004622823385019	-2.4284198723096955	-0.376833127583616	-0.1735121759483581	-0.4250169661728692	-0.2845109698313061	3.5253619372282237	2.789971985724275	-0.27679419623591267	0.8333155242967722	0.017805464226921804	-0.2572425114232427	-1.0978306554808996	-0.4254420494679785	-0.02158558638671082	-1.5120205004335228	-0.894843896564919	1.183919100264861	-0.030864047590679813	0.9657248667495167	-1.1958111512307739	0.5631714358725821	-0.5046029958386116	1	2	9	3	-1.5758554241543292	0.4789898915737272	0.03153708198166982	-2.986771972597859	-1.5325697895758634
0.4038571735507261	-1.6614040549762823	0.23828069871103646	-0.7393913519035415	-0.5877363694213474	-0.28073991932432735	-0.6029948059106154	-0.4924687920887114	-0.277583304323642	-0.5550414962799516	-0.46634168814476157	-0.25304886710121793	-1.120936526565213	0.600661069448592	-0.11788562036876529	0.1700858739191364	-0.6938476716558163	0.8624599628684563	-0.02186921973154065	0.6211126551164095	0.4597492051569812	-0.8123002526649177	-0.5042414431458989	0	1	18	0	1.322065437302953	2.4211262895799073	0.9536286134772919	-1.5087219577349265	-0.43362065613251544
1.0208418091353118	1.3701072968258234	1.514031488291791	-0.726168718234444	-0.589469227188543	-0.28550258532075073	-0.6035695043716643	-0.49576218502252517	-0.2771855141660673	-0.5470102014827467	-0.45186535135508377	-0.25757571817126657	-0.8206914956687541	-2.078179640995466	-0.4322905629477704	-0.9635986895209254	-1.0146290995035805	-0.32160456855960917	-0.09219042128301616	0.5918306185120711	0.8913967370790346	-0.6152750927484	-0.5104624475727522	0	0	8	3	0.9180638116021529	0.3699582566725242	-1.5344438284383235	-1.6965549199813275	-2.041120458570207
-0.2786595452331303	-1.328713221433409	-1.1818619569718292	-0.20780272803758726	-0.2513920318902161	3.800916062424731	0.032109544458148655	-0.21237282894543508	-0.2747480571619118	0.1559599239910644	0.012547882676784427	-0.2572285329875569	1.113485214679379	-1.180866404534498	-0.21645779681624422	-0.5266847001655823	1.5026189399091139	0.03462754327830067	-0.1331906721529783	-0.1598095761939076	-1.1557096231577302	-0.37068520496125	-0.5046772816277354	0	5	4	1	-1.0699847280420085	-0.32418549834401017	0.7481738758929687	-0.7000908529139133	-0.19664860527231692
0.292036654505408	0.24452780010910546	0.6800926453419611	-0.1904581126890081	1.8779528386118458	-0.28732991854825857	0.013792485422535389	-0.002214935407346491	-0.27190603354307546	2.24432936394322	0.8750400819990072	-0.2531853334593193	1.9094694685520253	0.19762719138769877	0.8186753859395064	-0.8634283278827258	-0.40988500337893663	-1.4277723512116964	0.009147707849209303	0.5970331250892246	-0.38150109615943695	0.47329505479163164	-0.500987062441292	0	3	12	3	-0.6115404807298515	0.3463925108156398	2.3143331445832587	-0.2457166245601232	0.07108946134646152
0.3364959326223236	-0.1327233515045896	0.18194161610126103	-0.1761010564091965	-0.23620405765155636	-0.27743406712128366	-0.6258888923542301	-0.4983934415739853	-0.27601919093924643	-0.1747940476393165	0.6672838838694	-0.2536013123794578	-1.1723390041907784	-0.08433393603421481	0.7949098963057083	-0.9966350557966531	-0.895862091776052	-0.9207145316410323	-0.0701829387811714	0.6019812438731564	0.8901393229891789	-0.39670309049059826	-0.5089759607240628	1	2	18	3	0.8570594394145905	-0.12331354584880268	0.5798474442630408	1.2964602007307255	0.4352023748292913
-0.5759296730451318	-0.43866117920839703	-2.084591018241245	0.14828943184844984	-0.3645436656270925	-0.2814645280232864	0.6765059252368312	1.7682332445850293	-0.2740706769271183	-0.19310547491519783	0.007800835374856367	-0.25662719434051967	2.3041916830396705	-1.0683402274217255	-1.8286296004031348	-1.1816601281869543	2.271407797790908	0.3838131238791016	-0.020324967744984573	-1.2848004501285013	-2.0597203875542003	1.7991549591015608	1.4409434590895411	0	5	6	0	-0.2671717522597883	-0.38584839014223343	0.9514167454701117	1.7353106570176595	0.31606635776395936
-1.1975566801871902	-0.22138476314576136	-0.43557508821563146	2.290666328751976	0.368235306242187	-0.28645002097885247	1.4079577652459436	2.224939636955967	-0.27855285228402404	1.7547884483280172	0.056956247827467194	-0.25446240890219396	-1.218838441678673	-0.47890571624707157	0.028213285969292623	1.1374779963944575	-0.7504620696170549	-0.10720932116889449	-0.02541702525675224	1.6878908091606493	0.8635903917513835	-0.6920065675752826	-0.5051381842759534	0	1	8	3	0.8047511125281872	0.08506832982594978	0.2407319763987827	-0.26413317461336494	-0.7061905302443325
-2.052896728396041	-1.04735430766034	-2.5241885057563653	0.31443621416201073	0.024396604200391886	-0.2837497406751201	-0.3276433412826479	-0.396459792129721	-0.2664958671069542	-0.19130011138502456	0.15597072706793735	-0.2643791451009791	2.1650623634760393	-1.0738757649277018	-0.5185388788737599	-1.1590657518304983	-0.16581784951249834	-1.3607298500782765	-0.010317473280932202	0.5716998931395916	0.06583764785916235	-0.07003916702063376	-0.500350607885732	0	4	9	4	0.4137641238359848	1.871583515213639	0.024453758000816173	-0.3013780114214919	0.34627307679836367
0.932019853250176	0.5009946741323958	1.4408434025737797	2.473428403277648	-0.3293756953740955	-0.277747523872787	0.032176168176386466	0.006346084229968116	-0.27445471158051843	-0.5416487037801802	-0.4514937002858686	1.9441613440538401	-0.7160599349392327	-0.49697266812257324	-0.10109575470280632	-0.4969272623319313	-0.9290540038092936	0.7605974242269513	-0.07239843009830656	0.9496600000663145	0.8770431418728148	0.703044089683011	-0.5010143268326999	0	0	1	3	-0.3472897711197385	2.394604980579339	0.3343019839040776	1.3726067793594412	0.6186554610459141
2.253996309471652	2.082559257387198	1.9769683917298346	0.21201877405663733	-0.12918130163030955	-0.2711641682014273	-0.3080626066588462	0.02476859926780227	-0.27490359903492306	-0.55051571494286	-0.4600022736131024	-0.2522735796374791	0.18460403617625656	0.2002513957854417	1.0215711091552877	-1.385186048217819	-0.07010019245201857	1.2222084715577206	0.26586942087648313	1.0036941002144095	0.8680140187108465	-0.099146499382361	-0.49789679924140506	0	0	0	4	0.02566836730324884	1.3201311432564522	0.5395391538982238	0.14718133320515148	0.39403586986616423
0.6207920665140422	1.4908042927380345	1.3406898423817566	-0.7542041103958984	-0.20310706883777682	-0.28672986388718114	-0.6035836606323461	-0.5049162374187958	-0.2761419300713599	-0.5605781385407869	-0.46877513042736757	-0.25060677355927347	-0.7262188073707208	-0.4734647055974715	0.23239467685684165	1.4359272252095443	0.2123765964397168	-0.840557429954864	-0.1547502132986108	0.950326516633204	0.060068834649553836	0.32307270067754934	-0.5003325502216945	0	0	18	3	0.5831436885563366	0.8680318039310712	-0.29521743093692615	-2.0610252298055607	-1.182323232524711
0.664281820046041	-0.030104826158827175	0.5107152342421537	0.09358687706535487	1.8527474975795302	-0.2838142896507632	1.724497133977757	2.5190604996633894	3.817036037033327	4.139639132264069	4.0488526494121775	-0.2550384083964871	-0.6466458748626078	-1.5567948166318237	-1.1633009910860135	-0.8831148180953127	0.5840930900879466	0.6963701989015827	0.029313034020342257	0.964616383708192	0.06661816290619256	-0.8153633857674286	-0.5078277563661886	0	6	0	0	1.5565586971995802	-1.19098944091832	-0.14981780028683545	-0.0027715798140842685	-0.37463793433609244
0.7827862277739587	-0.44628442015950087	-0.40043634794516436	0.8253606956659025	0.4671893555071699	-0.28696683011552887	-0.62306122700325	-0.49436084971923544	-0.27477883552481236	-0.5552553698144331	-0.453818529228821	-0.2637694832802157	0.9824279699328071	0.905746959672573	0.6430655048606473	0.9477537439119217	1.2946813613296244	-0.3173374080318346	-0.014822083799418337	-1.248509446285507	-0.7769245495669757	1.063454665369507	2.4427429680620487	0	3	13	1	-0.6718117323303257	0.31743236792721913	0.4314001676724021	0.46781156191121365	0.8734319063175988
0.3273571141987796	0.3881384760518486	0.69386619279413	-0.7614503649043427	-0.6138198119953948	-0.28096321823350573	-0.6121933222951323	-0.47432111805816746	-0.27628651363672674	-0.5492317296013554	-0.44697872029556673	-0.2579093489099242	-1.4339689645085416	0.24457492981322226	0.11307024839660754	1.1633823275920783	-0.20834222009686254	0.6051003261002667	-0.06584582419994221	0.5942819293780565	0.8942069352662966	-0.7879282630395128	-0.5009054544303007	0	0	11	4	1.6102526497852234	2.044456999687751	0.09488893116518916	-0.8335540346446073	0.11295766075150726
0.3197605041912288	0.3656445180599167	1.3419631844844926	-0.7661097631522457	-0.6265065313471887	-0.2751267753236245	-0.5938045216720875	-0.48585308535105626	-0.2785718383467099	-0.5514237307257742	-0.46017228616595773	-0.2532865212112853	-1.0926744192317772	0.9239742961740269	-1.853660939728262	1.384537447889556	-1.0080229696689647	0.40839981811334014	-0.12341632540635507	0.5949932440650348	0.8843160639179882	0.28557441494906866	-0.5060671559261738	0	1	16	4	0.9180438330376209	0.9922172288983369	-1.373982095913629	-0.8840909864428296	-0.6584959208426266
0.0592097727229262	-1.5454351765577048	-0.40365665009459756	-0.7334280237683245	-0.5767526120291239	-0.28037524378170764	-0.6027014475568085	-0.4983139416504762	-0.2705893246086094	1.2029160168947488	-0.4705079178278651	-0.2517784494701802	0.12439156266127926	0.2658038905194493	-0.06309051980051422	-1.2378439552240323	-0.505515033672256	-0.6760503723825262	0.08030621544751115	0.5960188376038097	-1.7045311304693718	-0.6591842870000251	-0.4993927553556705	0	3	10	4	0.5175394195139772	-1.1675839634295966	-1.5227974346871478	-0.9266321599757805	-0.6789668412727743
-0.16307087833719047	0.5357130043021238	0.2378638214377538	-0.7563743811249393	-0.5929589164271054	-0.27774440138673134	-0.6209962566460893	-0.4912493902136441	-0.27815667847147746	-0.553437697921926	-0.47373349501631323	-0.25910136109617954	0.47778027923357275	-1.8246221629727484	-0.8420773400721469	1.2149546265523556	-0.6574770387235502	-0.25654266417206817	0.2245147086714302	0.9640890030615422	0.4857291754528174	4.798117310182281	-0.4982474876687662	0	0	11	4	-0.5792504465109449	-0.5048240820716563	0.06741804980410367	0.5937684027423522	1.1600192379649408
0.7738525236734302	-0.25163724782821295	0.698643833068718	-0.7425345426814837	-0.6142546110578154	-0.2822969011832806	-0.6058859866611216	-0.4936112323175761	-0.27561559997081425	-0.5409991867722115	-0.4745524429668619	-0.259358813521229	-0.4810029991434579	0.19199191960891257	-1.070971533837562	-1.378195264496937	-0.46074035856815226	0.969203333888132	-0.04203845819117653	0.6034382004829613	0.8956958316687404	2.5704325159954475	-0.5021478417977935	0	1	10	4	1.0085284410539817	1.6090386592082542	1.3040107327303294	-0.19049306561928875	1.1879051755853265
-0.5496265076955381	0.404488250621369	0.29319008657675405	-0.4704192027093142	-0.2992226348709429	-0.27879505255611814	-0.5910834146250941	-0.4946585387138758	-0.2711783007274927	-0.565580834973177	-0.46701559094997497	-0.2628941315020885	-0.6935347867852579	-0.7050946487064575	-0.5828715883335782	-0.5616299455816955	2.1435308778886535	1.3760738433873252	-0.03469850357590755	0.9926454115104463	0.8977335476898575	-0.3692028273883189	-0.5057396811090793	0	0	0	3	-0.3931154091192992	0.5220254101849441	0.7687253570123324	-1.2239201587121757	0.7457570150419244
0.42784253437671255	0.9030524138703648	-0.035744292222374394	2.6705476126164562	-0.5904151906770081	1.7232927511375702	-0.5999343287414022	-0.48922711373664424	-0.2737257972714986	0.16268558836118988	4.1811362452777	-0.2548224722617288	-0.4504209837259752	-0.49012902888157794	0.8302717463058334	-0.439066031404049	2.3166488794466638	0.6590537987213945	0.0752709075844053	-1.249277977374273	0.4719763698896802	0.30242691196010907	0.4483664966105815	0	1	17	0	1.402012961892265	0.30854535649845377	-0.13688885315817212	0.9608726698196733	-0.9979405221694563
1.1761604676230148	-0.64503316563823	0.4794069636758625	0.2189052448152037	-0.2143569428492252	-0.27781754710343953	-0.2999352903463568	0.7466613882525261	-0.2772968129686032	-0.5527113089118428	-0.4684946240589227	-0.26254579233065123	-0.32688351110760305	-1.122434471772777	-0.18350230763911746	-0.2929900234127479	0.5806997393448172	0.9516139401193067	-0.055893370078966664	1.464076368769316	0.9006651525347977	1.9140960164310938	-0.5001855558853254	1	1	2	4	-0.14957040061713223	-0.04513332717908829	0.833570668459321	-0.21167702755582773	1.5036710828285864
-0.6345972101668194	-0.8686415787725541	-0.7621640699067752	-0.22110926024236083	0.40977270087455814	-0.2823268445523665	0.03927296025655679	-0.2804940401436852	-0.2776604658735358	-0.5539162444321113	-0.2609357287776517	1.9565814674617072	-0.5816333099260752	0.5649100859422865	-1.1326196400762252	-0.17861627928471896	-0.5116929231097676	1.0670918093012498	-0.1289737259039717	-2.0811236091250205	1.3125785455949013	-0.7077378373387059	-0.5119112671213493	1	0	18	3	-2.0805328477318055	0.4333207348121081	1.102073048486142	1.46006201732998	0.9479800336350861
0.5259083056771319	0.8967220236508234	1.6296666211195412	-0.45883429169942935	-0.4463570739914707	-0.272982501299443	-0.5748822755030588	2.991670147064255	-0.2679706927398883	0.13430147602547718	0.7170394318623307	-0.25105950961180923	-0.1596065013768872	-1.7191500161540012	-0.8225930208883531	-1.2020202386202437	-0.5326884973021263	0.6510153039559023	0.09947862852227779	0.6222152649267947	0.47191858566789063	0.974619469625948	-0.49971955370081234	0	6	2	3	1.0223478370147903	1.3119178418983397	1.158259466420507	-0.824434894756481	1.3086511845917952
-1.5920371133057958	1.0914811923202423	-0.0625629018366181	-0.7444961970302074	-0.6025764245098015	-0.28255291925712384	-0.6010082537207719	-0.48421603155688314	-0.27039733370823754	-0.5569337944378507	-0.46759740568640623	-0.25468306682772074	-0.9103215923710892	0.22480202230475435	0.6551431881089245	-1.238092363686111	-1.0228524844089613	1.1871144305938526	-0.10310971861680997	0.9851546228604597	0.8804809365571339	-0.04828140843690552	-0.5047636142082957	0	1	12	3	-0.1581341945881622	2.26358151144483	-1.6302007223877506	-0.9758791121584247	-0.9548751293396004
0.3421646633675982	1.3132200234733005	0.9336679418127718	-0.47607628341626035	-0.4729823863561006	-0.28471861707719576	-0.6115957164976935	-0.1754353916374734	-0.2722515821663942	-0.19510239707310587	-0.47159706913107063	-0.26127520927433906	0.565742178197177	-2.5687333892585458	0.38726371978362584	-1.1752669776031408	-0.018167110514274165	1.327425210237113	0.05974183896838089	-0.5388866974692421	-0.3672999759121662	-0.6399884889314372	1.4319283284774336	1	5	15	3	-0.28831436902541246	0.8915148772026769	-0.6579723161080198	0.27886840314065264	-0.0853911937479733
-0.04409409378978507	-0.016981180717028754	0.20142522427887688	-0.17630977509192014	0.4177868579805624	-0.27719243831890694	2.4520172129998903	-0.16473133561650044	-0.27110201068770934	1.999156030828057	0.7073610241132638	-0.2578319765399208	-0.14309868161122746	-0.07466067672691556	0.8181463359970169	1.1666180536801436	-0.8507436790934221	-1.3722705062868141	0.1567880505536312	0.5862867425295645	0.4834275563790925	-0.8337394184466018	-0.49542584287167724	0	0	18	4	0.8559359466559463	-1.668669208526172	-0.36839309706525386	0.08278037300181301	-0.2669812953420916
-0.5088821620849643	-1.3057622919157459	-0.556923358530116	-0.4703153085133755	-0.5066812350209188	-0.28359149548195517	-0.6198914924148509	-0.4866007396366566	-0.2721708427080133	-0.552677747382408	-0.4478260324317047	-0.25866119085049843	-0.020659929339147842	0.901149428996544	0.7800615004991829	-1.4719838650603756	-0.8070427814172144	-0.16557403658840103	0.042235893014667084	-0.16670176745767476	-1.184665959913238	-0.38928008883506027	-0.5052541081996255	0	3	11	4	-0.85841525148397	-0.20859068020519245	1.1712395796626127	0.8090637961447943	1.3638496277092484
1.2212495053894181	-0.43727997522799456	0.8275322141349855	1.9264500276240173	1.7469662873556067	-0.283780768120554	-0.5964163152193808	-0.4724120069126594	1.8422037750878968	0.5369729904765028	-0.04508891186448544	-0.2561994476036397	-0.01843660096099188	0.9070263333429948	0.20850180842583071	-1.504539973641208	-0.655347374138256	-1.354804166454627	0.09827385437224362	0.5965028837637829	1.2747057832409066	-0.1193992394124486	-0.5025487807980765	0	0	7	3	-0.2908068944106195	-0.11422373951662802	-0.8813761166369525	-0.7671645606360536	-0.8106872174282527
-0.5018079278193055	-0.3124781630300594	-1.229062544120363	0.05980713602944743	0.7683714308959629	-0.28146163425221854	0.011361653586115775	0.279493667401544	-0.27345573201329776	3.4351469755377395	0.6912370097463304	-0.25552630146051203	0.572230700159544	0.26212833290100807	-3.3124820261331536	0.668431497698531	-0.20487156109156013	-0.11435649713020374	0.0028325303280007583	0.5942498318099081	0.8935923922836646	0.26440891614243767	-0.5084740525264326	0	0	11	4	1.0254747192890217	-0.26600965642617797	2.1216673938911756	-2.1809236987150022	0.9557625487984047
3.2153341643764994	1.1652655210690288	1.8727718000913298	-0.7331785190803894	-0.5742495813788179	-0.2840382893692042	-0.5960677140077637	-0.493236951745857	-0.2765161388619561	0.1763154638491751	-0.039906998876094196	-0.2525198718150489	-0.5754166028621758	0.5893035400904231	1.2389690917691525	-0.9395309017000792	0.2325905361431143	-0.6170417101376984	-0.131760369854997	0.5972390419998146	0.47653989662498925	0.49046400893755665	-0.5028349495668544	0	1	11	3	0.10137749545466224	-2.4495186142512595	-1.449604784323755	-0.8137104199231893	-2.3210640393728017
1.8136680388836672	1.4660864102596305	1.678339188538538	0.658699635414496	0.9121366319956916	-0.274287685854499	-0.6086369499973024	-0.49167073443110876	-0.26760829060983277	-0.18927798945187196	-0.2770713790642994	-0.25354226141405034	-0.055723877705438074	0.561462280275036	1.6395297744442503	0.21349778472335984	-0.5418826517310229	0.9245139757349297	-0.11226294224649594	0.24818196860206215	0.8857272033405135	1.3171862974824635	4.298429298375982	0	0	12	3	0.6469724330896439	0.10781523069948251	-0.9240706890653878	1.4284541701942384	0.9666422814099227
1.705452115081424	-0.42048530579591814	0.3631399888485421	-0.7678791161526144	-0.6005613421359315	-0.28034964116538286	-0.6057731028746455	-0.49694822654947385	-0.2759834523676126	-0.5729952508074225	-0.4668222307192703	-0.26061585705409124	-0.21736219305987486	0.9280831804795877	1.0020798395722466	-1.5701422703832415	-0.22572320934334594	1.2407336261376487	0.09413246119184669	1.7897486901861857	-0.3570757663375948	-0.6155616377595706	-0.5104006728249073	1	3	18	0	0.9063717063847747	-2.050828657565307	-1.21665148393587	-0.23376494256046826	-0.616408897732207
-1.0097124749217272	-1.7972568586238782	-0.8343927659238449	0.029696413155626045	0.015086243375194403	-0.2760082937548486	-0.3046669302629042	-0.1223441528814462	-0.27410704827884597	-0.5499511167280166	-0.4462948857249889	-0.2533427985260605	-1.0813617082964255	0.9365040384479002	-1.8471785919563342	1.1836809184144998	0.6868597784736828	0.04558221754679301	0.017951710664135007	0.962855414682776	-0.7740399246169771	-0.819127534865022	-0.5017639443000427	0	1	8	0	-0.4790419448787757	1.1576107622516632	1.2690332511823805	0.8370525431267969	0.7097798106967897
-1.4020158581081166	-0.3598759112029881	-1.8136167042536049	-0.16874614416128392	2.852129383883394	-0.28509389235991167	0.7598651870645281	0.2580314711716778	-0.2782643280394042	-0.1933331073605604	0.18344445953900407	-0.265194274807788	-0.4530816348952597	-0.14806840447441288	0.48028117125187686	-1.1194692532187185	0.30678480965293065	0.193045569931041	0.1976033519927642	-1.2707936749668176	-2.2239441847672925	-0.8629325403754163	-0.5021062659433904	0	3	11	0	-0.33959222176414605	-0.4425672034386483	0.777235246860277	-0.15644536851606305	-0.32738923103883255
1.660316487700438	1.265652560005175	2.1860652172974637	-0.7450899976133217	-0.611467841036679	-0.28440321482994596	-0.598674179462294	-0.510842194770887	-0.2722583471162194	-0.5540246240741437	-0.4663671313189535	-0.26042384880664093	-0.658020330005014	0.5358609485918572	0.06933159963117913	-1.4661029410168842	-1.1181617572326812	0.5450802319612499	-0.17205432929678585	0.5918034420480528	-0.350236656045437	0.5384865670519193	0.48949564714729293	0	2	13	1	-0.36503400956462084	1.1538669533348993	2.041151619655878	1.5521919018837136	-0.06335440803235831
0.2822246392171154	-0.4546162234033243	-0.029217416404518567	-0.4787609124460417	-0.07760281902323393	-0.2860441024072619	-0.6109289810345764	-0.5063965548831137	-0.27131353733741465	-0.5644749445500147	-0.45640865252689367	-0.26368087996817097	-1.0147587766795414	-2.804300089335381	1.3398098308546667	1.4183027969396214	-0.9439749575698517	-0.8792764349846891	-0.058500182094842215	0.9450476020456643	-0.3552706035758059	-0.6190917436794185	-0.49718584041305247	0	0	15	4	0.9568585878238667	-0.015187645320639818	0.41560321067552214	0.18853727055816794	1.1241336604444438
1.5044462961998397	-0.34956410926376835	-0.670584661520781	-0.4929826356775432	-0.2841914647902164	-0.280971251673163	-0.2754011886676935	-0.3156985071810185	-0.2721155392859882	-0.5697276030962841	-0.4732346280761383	-0.25626813868146575	-1.0366795297827898	-0.46235895624344836	0.49730692654963754	1.1412108858816268	0.8047941873619135	-0.5042388807430025	-0.07638155451605318	0.9584627951930134	-1.993942410300741	-0.8331266747868528	-0.5030033209759983	1	0	15	3	0.991717268372847	0.007360104802435208	-0.4364330154031898	-0.5675614626698389	-0.6589185795622435
2.127681278042691	-0.14257658686773933	1.4892003212333527	-0.7444614102502184	-0.5923487134709263	-0.2874960526535942	-0.600848115294433	-0.48203439931783604	-0.27363836174055106	-0.5559206269961795	-0.4638037851381271	-0.25346558124479823	-0.5082052756738955	0.9007048915752673	-0.49099819043508913	-0.14306378443063697	-0.6809017986278515	1.5731454804776324	-0.03922706938588852	0.5961728885076615	0.8806141938024815	-0.6290628851090696	-0.5051977878283637	0	1	7	4	-0.11109225795465516	0.36583602354112527	-0.2348096351959656	-0.31666316113914145	-0.5998429531587187
0.19408359469131217	0.16674453873385275	-0.9537591635316643	0.09100542197787634	0.7474121373219401	-0.28213243213850164	-0.26368068572899356	0.42188212425534133	-0.2711190578210923	-0.5603451687074336	-0.46686320027206496	-0.2522053246441065	1.5274458628279892	0.9235039365179999	-1.9108087288592461	-1.2141031151630859	0.5233408230692087	1.2354224130232643	-0.07448714676426503	-0.13340687684103217	-0.777821251538799	-0.4172250524484364	-0.49932933158165066	0	3	18	4	-0.6487990932313796	1.996423440067183	-0.6396656733975923	-0.8306501562929003	-2.4179922445813924
-0.41793876427885207	-1.384951455005907	0.15532507961857456	-0.7390316643137683	-0.5839520559671784	-0.2786489538260171	-0.612271758662722	-0.4852799090909233	4.041277662921339	-0.5448119353686905	-0.4450372885239414	1.865179820639781	0.5427831589406265	0.9356765677889797	0.9822404558534155	-0.14297212061045672	-0.7464924909958376	1.2803868338845834	-0.13666074153051314	0.5837114832530705	0.47641742264680315	0.18321509341694175	1.4736159193759304	0	1	15	4	0.10912147778172568	-1.3383702982531482	-0.7490271924590324	0.5239483022231964	-0.2571347013964219
1.0238763512046283	0.16993340799889944	1.1480754176385934	-0.4705841116509544	-0.458642823748431	-0.28201502742577217	-0.5977842583494255	-0.4904786631886152	-0.2781865232229906	-0.19405265546147296	0.754507745120665	-0.2648266796496491	0.004315469286747531	0.906265673866429	-1.9029632360353073	0.6994501829683408	0.0882120146338331	-1.0101536285651544	-0.07544762027847977	0.5857790721302458	0.04962447024313612	-0.8052594190054355	-0.5039902246919079	0	1	2	4	0.9824636647333633	1.4099032086017373	0.7480295478937538	2.466464848680131	1.159410569304416
-0.7588607774592614	0.6337865062015157	0.9626726665076786	-0.44827436709597607	-0.4468237091364161	-0.28269651979163773	-0.5956217949036479	-0.488229343080556	-0.27088091644708817	0.15291192739361253	-0.2952796495519672	-0.25511959908076043	-0.12638371786907937	-0.12820393027811866	-1.1163644486696855	0.6646843383370827	-0.9689948784505761	-0.44209964719967676	-0.13517208242435735	0.5831128853668398	0.8694845668236553	-0.2762710749718029	-0.5070258352055937	0	1	7	3	0.16717060534248546	-0.003299013058878031	0.8218362080641344	0.7548584441724504	1.0390892564791812
0.21590490169000084	0.22898811518187961	-0.10899378225610408	-0.7387117957819375	-0.6123983139832041	-0.28297990054628686	0.8858951776644869	-0.30269573732206484	-0.2744365865192277	-0.5566692538509915	-0.4644616880435322	-0.26221401548113016	-0.6651554714183606	-0.9836407013441192	-3.616394876555643	-1.1635493486150217	-0.7549917476535827	-0.7853522544195688	-0.0711548363982859	-0.20028873276090153	0.04606319284357803	-0.5882993353704238	-0.5032368490454968	0	1	5	4	0.6377264726617102	-0.4367768897069686	1.2996035174489753	-0.3510878460405994	0.26361018335347
1.109779761516989	0.2674970321215637	0.9345827399665093	0.21705837971353353	-0.01681725888199967	-0.2789163133289581	-0.27075679369417444	-0.07327829406439904	-0.2769216805522767	-0.5617763350754917	-0.47618869055962687	-0.25941385893277036	1.9996687480137516	-0.13525280495910266	0.8871200155688557	1.5329099134175022	0.5978264177179576	0.4819619131277808	0.31805336191698885	-0.5186699749741088	0.8765108197047791	-0.8235045611570756	-0.5037176500882518	0	1	8	3	0.4655583680094373	1.1134938393555451	1.3305317331334983	0.5122831907705334	0.19390634216821004
0.8230330729172279	0.16696729939128677	0.3068660007459282	-0.4644344543226403	0.6132956550565556	-0.28061143775440395	-0.32343083444534315	-0.18064458966131108	-0.2702606972042927	0.5389599957277679	-0.01691410247938127	-0.2548005551297402	0.8687381196304093	0.9323575756222852	1.1963772207392713	-0.8703055256232684	-0.5373258013065717	0.9070371753700379	0.14494483154909057	-0.548476468388999	-0.3641698596715687	-0.8429627900647214	-0.5017355007229798	0	2	2	4	0.1481646477983991	-1.4694575066381033	0.5108687909415189	-0.5907844764163742	1.0990015655865173
0.017179602965502718	1.2350307798112194	1.0191834870560974	-0.7420770066912233	-0.6061867805302683	-0.27883236084109686	-0.6168400909668557	-0.4751757898192544	-0.2688594059501903	-0.557181789569589	-0.4721445976388652	-0.2600170506862543	-0.6321772314010615	0.9003718006959122	0.6700508182611675	0.941520006361951	-0.7777827306224553	-0.6554111740437842	-0.012977163761960425	0.6050441808012583	0.8649928565026225	-0.09615857694478713	-0.508962027861734	0	1	4	3	0.6467552988376445	0.014228483849698229	-0.12108031310046033	-1.8922259999287094	-0.35178147222823297
1.3860457028806632	1.0655325755488323	1.622958844303697	-0.4715918944508576	0.23518913671567898	-0.28190401639707435	-0.2973697537520031	-0.13339788544594866	-0.27743570566044207	-0.565494147189379	-0.4618466605512173	4.141849355488521	1.4950933150528065	-0.4563649680175525	-0.43858971119709966	1.488761036386088	0.9416117911387998	0.49434766964081694	-0.037348881805983	0.6100312379558547	0.0772640230922666	0.7268788394682041	0.46331951597867566	1	2	17	3	0.11383501857797745	0.22753922617150543	0.1416928036974599	-1.0795393949395864	0.9764909159800164
0.0685034543748082	1.682661133358873	0.4574920606156096	-0.7435697120997513	-0.5970085322334292	-0.27094101006952115	-0.589415116690173	-0.49237364911644194	-0.27316061124360236	-0.5329960368059864	-0.4632492152563709	-0.24668502304637097	-0.21702990145588913	0.9116600751079574	-0.13112274972152296	-0.18487600076031513	-0.16261947704999585	-0.30679609518651557	-0.039835670490239804	0.9413119913176271	0.9108697142121458	0.1595508522849407	-0.5084735390786298	0	1	9	3	1.4354691536009683	1.4592509255173716	-1.3439771580539763	-1.5664128245848614	-2.0303780262623303
-1.7178628371138234	-0.3128518578127402	0.5186314458913626	-0.4615609283282836	0.7085314612010712	-0.2789432064036121	-0.6000130131061999	-0.4785306238296631	-0.2819395101408139	-0.5526416880448272	-0.45405714526721097	-0.25419895935648285	1.5133839537110656	0.9163806531704636	1.3263281646202891	-1.2191967651791813	0.6039182245610346	-0.5977911349106584	-0.13733023527462285	0.5868921171494925	0.48000021526541214	-0.18118648921356678	-0.5056407794560096	0	0	12	3	1.6152003437388622	2.6415527261785128	-1.038136870509177	-1.1155728362707729	-2.1170301153158455
1.3032152352605935	0.24218476129318975	1.3097373874442155	0.12070344613696285	0.8247515188621266	-0.2766500396435759	1.6587911525606596	4.368207142430556	1.8140044712088745	2.158777950105429	2.776675138496648	4.091302373655752	0.005503231567108635	0.2256524878237227	-1.9765041975117368	-0.9157346045568961	-0.5338905670090501	-0.22309065045173038	-0.10385786783768375	-0.1950543109020949	0.08435857665311947	3.439206815773254	-0.5061253275943152	0	5	3	3	2.5593159977727775	0.7951257101858943	-0.613282453895801	-0.1143792718331745	-0.6469671512168317
1.2085027501192336	1.3023908589217394	1.5601856081162713	-0.7074841968443463	-0.5970571012241742	-0.28671435838608766	-0.6257781826124917	-0.5008976619943496	-0.2783298263418136	-0.5467167829655969	-0.4634595992514594	-0.26776632798037453	-1.3027022839729243	0.865166513551006	1.161862121757021	1.537633565591469	-0.2468700232476819	0.5216655846788081	-0.11003561941755124	0.9535538207553842	1.2601883535149383	0.5636396329416219	-0.49921235761696897	0	1	8	4	0.4692733956888169	0.5572439844511099	-3.3528806784869447	-2.5785968514838093	-3.589825724466316
-1.1450993054126193	-0.8988065317054987	-0.5767247282141381	-0.7386015146527197	-0.6193186494304165	-0.2843197156372087	0.3087900538933005	-0.14604711455991046	-0.27588361234434444	0.15887459940221338	0.08461288548134285	-0.26189489699784346	1.2804516344874772	0.895315600807911	1.0482066231381113	-1.4102328317498722	0.5272049465486093	-0.8450600216492696	0.07161891422292957	-0.5385670998420982	-0.3325997593206073	-0.8546494166059024	-0.5032579937138165	0	1	3	0	-1.5588624158578073	0.5013327402389414	0.33694871763354095	-0.3798348728709317	-0.031766112173455596
-0.8536640905110664	-2.1922911748683593	-0.05803420756135151	0.8968039579411758	-0.5374900144407084	-0.2851848239002781	-0.3078518145700209	-0.13452749571034822	-0.2747159322093769	0.14442221277468242	-0.453335391984013	1.9206501840173422	0.8930428444203828	-0.9612958660770903	1.509696339803554	1.2385328750543187	1.4489430860037484	0.1265184230108064	0.17482278297520643	0.18855400483734014	0.06133572843464031	-0.37816748895892266	1.4614532563192097	0	3	11	1	0.06127635507774014	-1.9434134460178296	-0.3989002503822916	-0.058353500904725464	-2.373279163376095
-1.029968932819012	-0.16377322873590852	-0.590813068376876	0.700169240645808	-0.26595785705374647	-0.2826520396065995	-0.612398653329655	-0.1488132545192296	-0.2674767956731743	-0.5453809176281138	-0.4544377814676459	-0.25048282781400344	-0.9255274221847716	-0.4543368662842622	-0.2849185689929803	0.9855458497450094	-0.5569210755152961	-0.053664499234050644	-0.14421877358298368	0.9488953390170128	0.4697973983693269	0.14409976503106148	-0.4930151088305228	0	0	19	4	0.30286847331209343	1.616298988245093	-0.8274038793892305	0.4769604558139041	-0.4765399252921183
0.11192718632293022	-0.5105002907620606	-2.748411879098354	1.0891753236586803	-0.18905993898676765	-0.28231023430066726	-0.5990038139184579	-0.5206133693313528	-0.27091839195244716	-0.5557826773327127	-0.46535119174242773	-0.25520135915923214	2.1459981609309238	-1.5121995502943248	-0.5742233706469071	0.9022952248845734	-0.3475265907885747	-0.46642218747985775	-0.05340225288321815	-0.1301475807939757	0.07614850560316327	1.9027904060950045	-0.5055875132717544	1	3	14	3	2.1111846431955854	0.015414568328129263	-0.4061565332713325	0.5025819449357164	0.4760173093664115
0.7258093946318214	0.5025274104498243	-0.09508387594201219	-0.4472617765042288	-0.24569494359148208	-0.2765341103291269	-0.6085988253095507	-0.5052058799883121	-0.27434525123255477	0.5577338075050058	-0.02745753466212017	-0.25044803881820404	-1.126997856748	0.5454548126067853	-1.4675280460326332	-0.5929863307502059	-0.7865230207547158	-1.1093444146144784	-0.12675830146307476	0.964432380982036	0.9025538922243008	0.715338693153196	-0.49965304610919625	0	1	15	3	-0.1429775811608091	1.2653548668342904	-0.23219143184668756	-0.513862979275015	-1.1234842690081286
1.3175304746109169	0.5777049383382674	0.584156463321475	0.1404642601399888	0.05933687458649613	-0.2834197798077878	-0.2799450616644816	-0.29086113334329244	-0.27154183038088636	-0.5538644521615835	-0.46101222038037104	-0.25749508057094633	-0.1959114130198231	0.2370137817716957	-0.6088252777595001	1.4326416936277597	-0.7529820754058498	-0.14333977994325986	-0.059867234656717117	0.23039886115570948	0.4477236344994565	0.13692193806178987	-0.49837982526191016	0	1	15	3	-0.5874902850060256	-1.1436605731063747	0.8525430903678719	-1.0541715050510054	0.5454870325828733
-0.9542377534155446	-1.2242949630880267	-1.0968115905413807	0.30425659363938995	1.920823152666072	-0.285989943544356	2.3616782587357	-0.038429441087420704	-0.27099720294268975	0.49929504853966844	-0.16383573348701652	-0.2619565091262293	1.2493119509125672	0.8904186142226836	1.2053921774402314	1.2418827440769817	1.5800385311054048	1.1894092970437335	0.07119837677142198	-0.09727817486600168	-0.7603646762521711	-0.8353099820428889	-0.5024220838628831	0	3	18	0	-2.150527821330342	-0.08958070600160775	1.3163373126571176	0.11423875964960822	0.6226633645217957
1.5709888749890528	-0.5332279759808248	0.37675901575309534	-0.21025348454485274	-0.548228828745557	-0.28359221013816255	-0.29199293554217004	-0.27540287175987765	-0.2753726359048403	-0.5611751650950387	-0.4700610678623641	-0.2532076559741232	-0.6159124660823193	0.8988783313126922	0.9368188788978452	-0.47387472849740714	-0.5589676608767383	1.7097459321075197	-0.0015950403437587773	0.6176190217424163	0.8944144668150211	-0.40352956469497436	-0.5077766457234715	0	1	0	3	-0.648234209056628	-0.9255327827952912	1.2272562543747643	-0.4710563749345279	-0.6343126246010905
0.04283568845085568	-0.0370717763085503	-0.5482912208739601	-0.7077522840093545	-0.43055886975837465	3.847788392261042	-0.5930531043365113	-0.48760026568501447	-0.26635110513118065	-0.5552519716368215	-0.47266000590839763	-0.2564845522065	-0.4622856210487368	-0.09534254338200734	0.36409889794126243	-1.1603418778519585	-0.5801067624347259	-0.7297182900943873	0.024962007812236668	0.5809101658861118	0.06136231913282759	0.11591135108398556	2.448828872013237	1	6	16	3	-0.8982810251358702	-1.325638254685601	1.227512619200853	0.1356454976555529	1.2401543046706616
-0.7008043086383307	2.0792545372725244	0.24930331321454635	2.3056405055772475	-0.6042286834390572	-0.2862838268700893	-0.6041449598456707	2.029196552335813	1.770308063550778	-0.5507116250900026	-0.4688393540288725	1.9067976985686859	-0.5518580954869858	-2.493298530084817	-2.8104365241289306	-1.1703877403160532	1.3688685082298948	1.4513153110849055	0.10569100999705033	-0.5046611045444234	0.0694644520076894	1.4626888735188284	0.46470580814647033	0	2	13	4	0.09245979774059032	-1.2539816186857875	-0.29712137756811324	-1.6002764067358894	-0.28977796663500865
-1.2954207205114978	0.1968592477075115	-1.1509998696247603	-0.7335022906324989	-0.6138571239724174	-0.2807098480873604	-0.29398812202406205	-0.3223933894341805	-0.27273005348513274	-0.18908181663873305	-0.3052417932110577	-0.25636373025192727	0.48704528755846926	-0.48094882000357175	-2.5803645465078207	-0.9200319234824169	0.1839980289760948	-1.0136273923012449	-0.06364366541462244	0.592544515518273	-1.2079842000364247	-0.4749086965222206	-0.4909425740909054	0	1	12	4	1.4101541542889586	-1.0741112091766465	-0.34796933895302873	-0.6894708250399493	-1.269390941486955
0.400935829544606	0.27022537137056785	-1.9658978063724506	-0.199129234797158	-0.14487131595586022	-0.28326393042455383	0.7825832520935104	-0.4843859979112629	-0.27912902926315325	-0.1935365031355737	-0.31290399342907166	-0.2607215421920885	0.1778430456760562	-0.1310312274861376	-0.20863931245259443	-0.9977259116381082	-0.20307551995363698	-1.288463335780801	0.02954325302574591	0.5884191493938828	0.8786327825015906	-0.8170262601421897	-0.5034490425872744	0	1	13	3	1.652422986433139	-0.48350793528556174	1.3365433283632087	0.4017082772058179	0.927966412217675
0.7927453719422213	1.625551970322427	1.5416250148571953	-0.7268595788986754	-0.6113698860579481	-0.27594686139954144	-0.6088214534094927	-0.49848245532528906	-0.2823372633990081	-0.5427965470202398	-0.4465474644809232	-0.25209871078155294	-0.6440276485297355	0.23561319088495516	-0.6285622528244177	-0.07812777380045632	-1.2361430387520802	1.281569980008447	0.021660272927840767	0.9735955131469015	1.2844171559186564	-0.09667994290255386	-0.5110075864652649	0	0	5	3	1.3517449484287165	0.44674006293891483	-1.379307222339572	-1.983345573363263	-2.4375253043509835
1.7136159904775	1.4344987999869214	2.332894469714766	-0.1712494961434902	0.5788850597180881	-0.2720327124299975	-0.5996192311239745	-0.48914749232974797	-0.2729210555201479	-0.5462905353056046	-0.4688190033000072	-0.2501495308294212	-0.2739060715557758	0.9103098223739927	-1.0000529678728354	1.4785820293298009	-0.873000764866093	0.8413083680415103	-0.10967840787143136	0.601349669110642	0.5134591484933432	2.7329670479214396	-0.4991683236535726	0	1	3	3	1.1640340736095813	0.3564303018989303	0.9841215588626989	0.6395620966476467	1.1167284940679854
-0.08244277621218588	-0.7485286452171187	-1.3960591728536391	-0.4593900278302539	-0.5180115096044413	-0.27526061681510317	-0.5933650445765956	-0.5130110493474366	6.609027614508838	-0.5567771696272982	-0.46035542857250383	-0.25352798757608874	2.3188489180780514	-0.13247959651643199	-0.38801004379416376	-1.4292833959784874	3.134657451658512	-1.4739249055071248	-0.028135494206461373	-1.313198183505818	-1.2003961260611145	0.35725278129714777	0.45859170903304475	1	1	3	3	-0.6193943082777745	0.30289982302408514	-1.4315988481896442	0.3985319196410194	-1.6779326216782569
0.013392198040135472	-1.4169062078805077	-0.06372679982953117	1.9289566543214238	0.7001097472483114	-0.2732674906555944	1.042569860582421	0.31916311462045316	-0.27498667456645476	1.405474034767662	3.1716655819094886	-0.2485432178856819	0.7995696271482979	-2.3573074722025913	-0.496734227776079	-1.1806611846077635	0.10125698599644294	0.4951196321360821	-0.031489821371517686	-0.5173551809793858	-0.36863003089616597	1.4071659283049778	-0.513752963242688	1	0	9	3	-0.15601865373161122	-1.4353874481579332	-0.36571574244726235	-1.9515674216675891	-1.170198140217648
-0.8102384011952649	-0.58961111180629	-0.562870614605399	1.3082262071449522	0.8125386291868968	-0.2775269058859796	-0.0038863725666183867	-0.04251367779110851	-0.274603099895216	2.4084475599720743	1.6560654135002544	-0.2476008698813494	2.291203207854761	-1.442482949975787	0.3731093609659456	-1.3574836431321862	3.5279490430459703	-0.5720088499063116	-0.006701694755544552	-0.5133640440702638	-0.7779242198490475	-0.8776409292963979	-0.5187780384250503	0	4	3	0	-0.6371856031854355	0.09751488907048456	0.2298613621591186	-0.9952331238057895	-0.01739856672459178
-0.611281624584916	-1.4334270310967625	-0.37151342058679854	2.054154698203619	0.24393468077748812	-0.2785439001328079	0.01143328166230765	-0.0832548921626014	-0.27868281646700094	-0.18678042219127158	-0.3314832230671335	-0.2487421184489295	-0.679260573120728	-0.11029247304399041	0.6346071737906869	0.8509761204653155	0.2559011788047116	-0.5259293644238469	-0.0957907205630698	0.9455019968097189	0.8955501905632313	-0.4474895384016747	-0.4998418897959017	0	0	2	4	0.07601826099256093	-0.2832922784208299	-0.6599528116887134	-0.5200139204030301	-0.9177270023908758
-0.43160140845994394	-0.29649192987820205	-0.14191870148109664	-0.7408277151587156	-0.60928092728046	3.634022408990651	-0.6058408347446038	-0.49110454787555885	3.913082444055703	-0.5524518484988631	-0.24963773378916848	1.8520945530247745	2.391874730245385	-1.047532255254979	1.4456308110996352	0.8792169247285563	-0.5866305032458407	-1.270912490011261	0.14559926564433917	0.6118905310945215	-0.34769936954952774	-0.07444420868000062	-0.49910492582029536	0	4	9	3	0.8297205668640434	0.651458106325712	0.4545174811609332	1.6540092232504988	1.2244841363213383
0.20763008913316447	1.3504984359906806	1.6649022762414667	-0.7078624501232406	-0.6038661142374816	-0.2732823991995114	-0.603395529743093	-0.48524240856336304	-0.2792788156411699	-0.5478935193486543	-0.4633984142421312	-0.25631706780151287	-0.016801101589845158	0.5241965359769417	-0.3022698493801994	0.9722991064677905	-0.8976652612691763	0.38050953507243923	-0.10565054822516122	1.502317873727993	1.2859041814835033	-0.041935691959183126	-0.5126540006759246	1	1	11	3	-2.1197229829988364	-1.5320204530673291	-0.3305873278786546	-0.05968001741564477	-1.0925448900983548
-0.4420629472415851	1.773852405611247	-0.06004434888654901	1.7967513379593902	0.9053014767476932	-0.27951268258720935	1.4835680695993911	5.216780793553541	-0.2743464424501198	1.4062986204529093	-0.4527847426863673	-0.25566036198168635	1.156023573042922	0.6043665221580014	-2.198006938658879	0.9120778223735249	0.9089983359927037	-1.3713788964659765	-0.0036849410143510175	-0.16680787206496353	0.4802212318972272	-0.416221194012517	-0.506564901976371	0	0	18	4	-0.6231975087198154	0.9644196713271164	-0.31679036657105264	0.47619917386115723	0.5954175156484905
-0.41588700219271435	0.30982410823662176	-0.6329563805082027	0.45951941963988185	0.05585477574772501	-0.28619656688560413	0.3389143929296366	-0.1672238267083123	-0.2742605542086265	-0.17964540997559816	-0.030641135990579257	-0.25672242072307383	-0.8839083744349718	0.18149079262968768	0.15641810358530678	0.33262264793712076	-0.8175827291095354	-0.4640164023710749	-0.06710759071378856	0.9401700637172542	1.3304613102559402	-0.8494954642538833	-0.5020714275260098	1	0	4	4	-0.04963620679721614	0.23316600879771174	-1.5002695508096806	-0.4514970405731543	-1.2526221450492918
0.2505769728761179	0.6347844134894701	-1.3835632199670322	-0.47645783278372233	-0.4283263580797222	-0.2812283759760619	-0.5859936465872688	-0.4866102068057265	-0.2783680822500498	0.8715822122898268	0.5651513468499669	-0.24985418834112708	1.434631802496021	-1.2589353130988732	-0.46912608764007463	0.8602434342672931	1.1083810173669644	-0.1923415403042057	0.23638095465549644	0.6042828757813664	0.47347486348853457	2.2848882248776192	-0.5082366589508386	1	1	14	3	-0.7639924740621489	0.9669206817279731	-1.8107613472803108	-0.15912260757845245	0.14797189141908526
-1.5192568581943915	-0.6526074024415245	-1.216419597305903	-0.7434443889654109	-0.6032164856718537	-0.2778770589644284	0.37344439609347624	0.2126495794928122	-0.26401482503957513	-0.1518724275860948	0.21288790438410954	-0.2570407274308077	-0.03664607826236782	0.9050321086591245	-0.4035824177816386	-0.6562853542654062	0.8492460635309271	-0.7305138935117947	-0.033767843991935734	-3.8976391592688566	1.3233074257384985	-0.12204591926310548	-0.5044949126441729	0	1	4	3	0.002751269769520337	0.2928752981890199	-0.4380086495730046	-0.9862182451647621	0.3759231556734609
1.168731054223329	0.5602338603075685	1.7785839967529142	-0.4541416161061604	-0.4450507444920327	-0.2795117400333686	-0.2866500466718253	-0.272758396151255	-0.27617746398457405	-0.5403176808875678	-0.4477395659217561	-0.25490409822251775	-1.4229649205332953	0.9078408074933408	0.4069618186308678	1.4747725070958821	0.3343965222112647	0.12544066967256956	-0.0839506606795523	1.4567925924845269	1.280028535938524	-0.38540032603002017	-0.5020254343656618	0	0	7	4	2.5927298885260326	0.047675993336587896	-0.7761137324904638	-1.1078525069685243	-1.406926010884088
-0.23006774044263895	-0.5444703790982404	-0.9573466159206301	-0.7269085711437038	-0.5959473887141189	-0.2809928667540185	-0.604801477289272	-0.48081028491156086	-0.2743301116212057	-0.5496988283579833	-0.45786988820626034	-0.25168264864381606	-1.4293975373384857	0.9124754369432351	0.5667291870959996	0.9621534184153488	-0.8595682400638316	-0.024969857175159926	-0.08029146801587186	0.9398992517590851	-0.3673075103819983	-0.8310763946137286	-0.5018885070500854	0	1	9	4	1.6582645834607757	-0.6311104662459472	1.2042797780677883	0.5376031072299018	0.5524157758608481
-1.5410998618767935	1.0638186969905776	-0.4863934163297682	-0.7436076764461722	-0.5916475594660229	-0.2818391312243423	-0.2930557795077929	-0.20225409836219882	-0.2752990435140959	0.14258140478930237	-0.013443010146801215	4.324255306539942	-1.3174779527039857	0.22529462121295477	0.46524672206173334	-1.1847029990178914	-0.2728170187590123	-1.5431876467264825	-0.11680997165941268	0.9865518193960944	0.8831852641446934	-0.09770975526706144	2.3556926411984995	1	1	4	3	0.778364393689846	2.1186119269510826	-0.9748018913899654	0.040986939069355785	0.16849786343831982
-0.12874823754128706	-0.5981004941490353	-0.8998466706121063	-0.4677046340237195	-0.47933444573329154	-0.28069713178405364	-0.6095955275687659	-0.4863581939287769	-0.27711760523093415	-0.565115628858333	-0.47121298770493053	-0.25222923152503046	-0.029540899999817682	-3.2852960469657395	-1.0657502538547587	-0.4725578108149258	0.37773320982364367	0.5588229042224907	-0.1076554838138087	-0.8569733180838224	0.058630295459223866	-0.5621939578738557	-0.501672199049352	1	1	12	1	0.4536354908346172	-0.2876771896201464	-0.5747465982470804	1.0645724377991745	0.4131789675994645
-0.4012415242179493	-0.07830434609040862	-0.21603382286425715	0.6780368422280758	-0.4810315213407136	-0.2851915515922712	0.01808877488648489	-0.3834408070028074	-0.2691540262007116	0.14591735416880258	-0.037413375957525405	1.8895421000415902	0.25822207709644757	0.8875624660080054	0.11056656105522862	0.737019053768156	-0.7062318220355648	-1.032991485933871	0.014970672778745961	0.9373254318730189	0.053913579714069355	-0.3587014513439267	-0.5004418247056047	0	0	9	4	1.7538686269170412	-1.2659154618599833	0.439427779968036	0.22382803629900144	0.24176317857499452
-0.7128011061273667	-1.3658982056526294	-1.0662434569580646	-0.7388643039686593	-0.46497203422058275	1.7425831117150015	0.7994030706786037	0.2043240146248572	-0.2725463816832357	-0.17570989465325407	0.3037609398513752	-0.25896704789244324	2.2598466118861777	0.9393211063654243	-1.8877592785914517	-0.9965252531606268	1.1375578986618584	-1.3229763412018278	0.34937096559753666	-0.5480491590675585	-1.8923596348659861	-0.8942504970667322	0.4539157353614645	1	4	8	0	-1.491800256945996	0.9701311726776247	-0.498541223706557	0.42452283179968364	0.43270403266751856
-0.4314120989718264	0.6546351657327553	-1.0351063190306176	-0.44984752534768946	-0.3260459874676101	1.714254478772448	-0.6115145716928141	-0.4890642207311469	-0.2824672397549765	-0.5517632404731397	-0.4714688652549513	-0.261358316387188	0.16299578907953843	0.8871163018391024	1.5073000974376762	-0.44935251440744484	-0.8777028282234964	0.35274614867344756	0.015507369202261187	0.9449685791274892	-0.36033946665630406	-0.6682195969838667	-0.511654540536413	0	6	2	1	-1.2604962008179363	-0.26250536870620594	-2.5576184676829037	-0.5054857333929416	-1.7560241678249606
0.37921194550735815	1.1697130251178844	1.5665866643250677	-0.16779426828155727	-0.3312936964506262	-0.2827908747006316	-0.6129552075987831	-0.4977019808943369	-0.28303881800615927	-0.1710284966485897	-0.46812278464271845	-0.261624031390625	2.321921633856004	0.6079579398339572	0.9693697001430379	-0.6567229943963998	2.262694682461065	1.5278091957902231	-0.0006091132535785138	-2.1483678616893718	0.4838353789324639	-0.8545829987970518	-0.49852999577386437	0	0	11	3	-0.40395903228329644	0.9524388000296973	0.2932189205590291	0.5183858881143668	-0.19081171414488032
0.3761493411701355	0.9970881293093703	-0.9043142490844043	-0.43591305655200696	-0.4950273916420507	-0.2750177752511431	-0.6092257048394893	-0.5148620920028669	6.898036247576911	-0.21531338669059177	1.8257677127282272	-0.2627384947986975	2.157390821118042	0.8956062394232267	1.3008956849955573	1.533283175263352	1.5571488115378975	1.4674767743303077	0.1319907523378956	-0.8478513911256522	-2.1169315307185084	-0.8950225397819469	0.47391212166984675	1	5	14	0	-0.5365329796843155	-0.36718586031393186	-0.9304111374292083	0.9332567430776193	-0.23293206303863406
-0.6732545477745384	0.4598939320828461	0.45972456746051826	0.21539381357729315	0.1640993102798585	-0.27456978581483243	-0.31763486643803046	-0.3132579728102146	-0.2716936504092961	-0.5512620897600342	-0.46375770962468044	-0.25172650189433277	-0.24678845438390964	-1.5689413879173733	0.42139760932559706	-0.08092945513140729	-0.012961297353890178	1.417930784943131	-0.057711747681714276	0.20303065600599754	-0.7920764758842923	-0.8501660947199964	-0.508312015466478	0	2	19	3	-0.6785823984352275	-0.6049045433137318	-0.4210465548034992	-0.05906380337460848	0.5778536205625131
-1.0384402855179267	0.8459445918915812	-0.021854766444458884	0.08450448194024263	-0.32285321437440395	-0.274542971206199	0.006601905932106137	-0.41394947994821224	-0.2723873749298655	-0.5613254805658652	-0.46917389203154813	-0.25108594776201115	0.9601449909966816	-0.11115816410663076	-1.5732467039676616	-0.14702977099325282	1.329109911921362	0.8480043657487659	-0.04662014064327673	0.21431693553590708	-1.2465564090840988	-0.8621472679050651	-0.504428979941903	0	0	20	3	1.26974421843529	0.2150602453724466	-0.7340267128327195	0.6741474236759023	0.6740090169038284
0.923858637566446	-2.1091535506327186	-0.8618955122002218	-0.7532858537051366	-0.6075790809545222	-0.28551346286517726	-0.2957348022207874	0.08874354977038125	-0.27368192521573503	-0.1920076208449005	-0.1208972536140981	-0.2622857474350318	0.19080815384212546	0.8972033346225187	-0.04764704662120747	-0.8787636633440247	-0.6272510213590955	0.5403681989164707	-0.12161149487629083	0.9526182820203721	-0.37526624780729273	1.5322904267440318	-0.5034519880356076	0	5	6	4	0.15551645209104525	-1.5828857765044022	0.14840602365858646	-0.23660472524817022	-1.1818520231269292
0.6900420698996128	-0.38858224078902986	-0.43235335697576904	0.9490180344026232	2.0547573162531396	-0.2829085817127805	-0.00483007901531915	2.210301651390855	-0.2778899773573758	2.256626811901964	0.9477078575980439	-0.2521435687027837	0.8988864751611589	0.5776108899302713	0.8697056636458178	-1.4680376386956655	-0.3727495850379059	-0.13929976447325526	0.018486018076335813	0.6215797925231278	0.46140749075690984	-0.8425181710247875	0.4841903979040225	1	0	9	0	-0.2020533649774246	-0.08118306005004286	0.5438150286974717	0.05671331113555533	0.11692574733709912
-2.5151518084442035	-1.9023159690423421	-0.6630864816960406	-0.4557277723828562	0.8829732618165337	-0.27890694779397784	0.32523318222950587	-0.074530285999756	1.858283391743742	0.530810587156782	-0.03391764678020211	1.9814514878424043	1.960084906336286	-1.1103583371470012	0.30667478520267144	0.2150807816354933	-0.273391870785822	-0.9180457780821123	-0.03927737522887332	-0.516686368294729	-2.087025939898888	-0.8908739697795347	1.397684350374952	0	5	10	3	-0.6462722957934512	-1.081241286783892	-0.22305512099750585	1.3158423731776638	-0.27822166604526755
0.3700485301838608	1.1249402944716707	0.9774415147033828	-0.7538407433870814	-0.6124503479085571	-0.27712799232991586	-0.5913517416855147	-0.48026758590288343	-0.267968051961544	-0.5551187207155825	-0.46366877915778737	-0.25885944051881715	-0.9300213953161278	0.20969153200871102	0.27907632649940894	-1.226941449278225	-0.19227707748807826	-1.4454956058188733	-0.05046817717923578	0.9850482856478684	0.870014594615454	1.0515307747823852	-0.5011509084207924	1	1	3	4	-1.5657478129399767	1.0891065001017806	2.7317808409010214	0.6155387842908036	1.860665890166202
0.7977036187211235	0.25666369840419334	2.080063853777946	-0.4612150590864688	-0.48909596025483615	-0.2839896123578954	-0.27763056271503433	1.014757741622325	-0.28055243960362974	-0.18045166220494416	-0.06363287962190795	-0.25950087555587376	-1.2719626139803935	0.18395969442200294	0.8576616078788896	-0.8742805176907043	-0.9103400271098665	-0.8948230660560872	0.24956121918331414	0.9587716103252162	0.8873928349040943	-0.8405805018518567	-0.5158432155095363	0	1	18	3	0.21474724806410284	-2.1947729008179797	0.12068660598282971	0.6045060272144028	-0.43490327454331923
1.1067254749783892	0.24099103630950536	0.255381571296286	-0.7616896453722304	-0.6108098821306189	-0.2823061202916274	-0.616298122958342	-0.46909661318094437	-0.27292826040949414	-0.5507401589763933	-0.4749286905735798	-0.24595577834471702	-1.0802041624555854	-0.5131574283582132	1.310368561396483	-1.1613479183229065	-0.5595537584573935	-1.0522602584007041	-0.0678918217584342	0.610923190946148	0.8722688105715275	1.9039423272786329	-0.5102114328709952	0	1	15	3	0.8286085248450451	0.07397929086725874	0.6634246848178366	-1.02940786794141	-0.19969874661282308
1.2792229861760875	-0.507974126948907	0.45289096303658366	-0.7330095583433742	-0.5921540405766081	-0.2809145526651583	-0.6157922879654908	-0.4948663243919088	-0.2753808118755634	0.5198499789581496	0.42337664506067796	-0.26072678954642714	0.7381562015096099	-1.94493541628103	1.0204059231766873	0.9849821842704284	3.3410524176454754	0.33709348132879413	0.03195281586810403	-1.3163366503989036	0.03702166729947627	-0.6231684050538062	5.091626898332478	0	4	20	1	0.248441041898181	-0.09610646797412742	-1.1617324276214593	-1.9668233553317096	-2.756457705842686
-0.7903937885822392	-0.591582939532404	-1.7243070411544026	-0.6959275849013976	-0.6154393725791062	-0.28490903314649446	0.32278566392281	-0.11215168016647017	-0.2723180567807628	0.1705841626849749	-0.2963380418574441	-0.2638928751840909	-1.2371575587354158	0.5433929461890074	0.8890635530514897	-0.14504725967478707	-0.9790202102835807	0.03947634055582688	-0.057048292039451075	0.9837967113334017	1.2668898534158797	-0.8753054994937496	-0.48692319734940825	1	6	8	3	-0.021793697061908146	0.1684102939972428	-0.2685533711161467	-1.407351380229152	-1.4961330589304795
0.4547027674294438	1.267577093634872	1.643271503756284	-0.732384086752751	-0.575154337486742	-0.2799222765610548	-0.5981031602677012	-0.5068514535518375	-0.2703608299499659	-0.5621591608654067	-0.46138818818838256	-0.26619950057514535	-1.0783301470094528	0.5595747088822489	0.29881825509632587	-0.9740659356875812	-0.7560208178581267	-1.3404544106703704	0.021921848474722228	0.5844844022024789	0.8988072667504117	0.04997333748836583	-0.5026656397066195	0	0	1	4	0.39446290831414693	1.8107626026921175	-1.7173772891120418	0.3137117349792876	-2.03736907259887
-0.0036295767209138102	-0.7805063509557559	-0.48597268924075776	-0.7186260963626255	-0.6069194385938775	-0.2761937193467724	-0.5951377250691141	-0.4978915416371101	-0.27205593099963965	-0.5560364820998198	-0.46231945531446644	-0.25308562665742873	-0.5824642575581651	0.22946490628687286	-0.15966731004011353	0.19957160389015793	-0.508040747516934	0.5586345157596968	0.05052695750505171	0.6114083142176338	0.8921821466558796	0.5879940530531851	-0.5024046213823505	0	1	7	3	1.5657526722211483	-0.5478198380861272	-0.44323436873488287	-1.093515722041929	0.04621207202465005
-0.8805183847176116	0.379754502625835	-1.9612945898680314	-0.754408851973984	-0.505231879702618	-0.28340690964953874	-0.5982636085425805	-0.4892232057839353	-0.2785391329421934	-0.5581591205903152	-0.4590804509181576	-0.25943614014175176	-0.03541680826362058	-0.14215761826918294	1.1193957602316595	-0.16518617834454802	-0.24553122989833231	-0.4803714657487656	-0.028346405098059933	-1.2616387279679135	1.2938397053943167	-0.9079042877511143	-0.5022702080825403	0	1	3	4	-1.4468754048266763	1.7186044018234945	1.8552985377797468	0.6873494302220164	1.567917465434151
0.939329005781105	0.17079051238138487	0.1684003999699346	-0.45660121852064345	-0.5224885634381919	-0.2813289893194746	-0.6092444022900984	-0.4856086528098651	-0.2724464472241819	-0.19393412317730194	-0.2259913117397394	-0.2627855305163977	0.018958284794600336	0.9236191301514639	0.5593368361781865	0.24810178781671857	-0.9447894989998474	-1.2611778421700373	-0.09385365833232137	0.94162027771905	-2.089527249780839	-0.8226156284396723	-0.4924884044136973	0	1	5	2	-1.6092516920884723	0.17221866903761626	0.5865710065022612	0.40411948281951227	2.1945442979180707
-0.014514405187872715	0.13500182168888747	-0.044235956580560995	-0.4853552504632333	-0.2176719871633665	-0.27946678765789623	-0.26910282789516354	-0.30737621496343254	-0.2766843193909468	-0.5714208290570999	-0.4715307089343859	-0.24844001109703356	-1.001455913951987	-0.41071969179259016	0.38497163713796023	-0.8754456944630449	0.31742201154362926	0.8383980537421372	-0.02472681968487711	0.9808409566916968	0.8859625674439796	1.5289846846959674	-0.5034242294283269	0	1	3	3	-1.5902811825694059	-1.0742988947934042	1.309574251568572	-1.0683334047627158	-0.29536223441771975
-0.6847927938391708	2.2665863914392084	0.18865572098293526	-0.7523467028005721	-0.6211956654153458	-0.2793091215362707	1.189644251744771	1.0200179975301218	-0.27553113671825114	2.8238752711434425	-0.4458435910971585	-0.25634286222723435	-0.846691490933689	-1.7982231202747494	0.7212838334315057	1.2057433377380844	-0.8736117420985875	-0.9854744475416761	-0.1317138433625465	0.5785477126473585	0.8827919434640971	-0.05057857145809296	-0.4982114917575582	0	1	13	3	-1.2134164788430595	1.043281407331333	-2.6891060315428623	1.0175354313451939	-1.6368550377840156
0.24873875218045682	0.7588916419993695	0.9891512061334261	-0.7393073289174323	-0.6134945078548943	3.7191408231330003	-0.597977942985226	-0.48255314988248105	-0.273779864873357	-0.5572925763266205	-0.4663812099842108	-0.2572922107100435	1.179217544489024	0.23938812493331707	1.0482943528499908	1.1935864256329356	-0.4918210687302422	0.35719589084484626	0.05069222544245968	0.2323522440816104	0.469726233464395	0.07871120582047184	-0.5044700872695954	0	0	14	4	-0.16273381858505354	-0.18383382794846423	-0.24313892472268617	-2.7422376349186406	-2.3345208232651493
-0.26708073407986777	-2.5169047515490854	-0.8998284875058582	0.6120488586380759	-0.10058058868678299	1.7197384785244074	1.0909642564350521	-0.1440786220895372	-0.28272599570968615	2.8860492573873904	0.3772753655806178	-0.2593709381435225	-0.07367416672759763	0.5191384201246261	0.3405766585711258	-0.9294158508435588	1.4456119650060788	1.4113212812980271	-0.10761495113527748	-0.1428166191268077	-2.017393979257571	-0.7944655922879816	-0.5051738979697715	0	4	18	0	2.09027701618211	-0.4594592451548044	0.06488047010111382	0.3296228142427652	0.45107012819556047
0.36642682704617086	0.4426579719836809	1.0926358518414385	-0.7697277168596831	-0.6172940262156763	-0.27988415361415614	-0.5762489946277899	-0.4575246303414252	-0.27511269393937254	-0.5485082241129072	-0.47290726848891135	-0.26713906604152915	-0.003918534124272066	0.8976762371570802	0.6494825983320004	1.175075160212336	-0.5784904879208133	1.4517755922057636	-0.07589505178447259	0.5779949924037143	0.8770421219743497	-0.8029793295218464	-0.4937711043661515	0	1	8	4	1.2422113335674738	0.18060480539742696	-0.5603597848910523	-0.584977725046691	-0.4693391119714614
-0.05572871822582959	-0.5232515005714462	-0.06918362568874258	2.0712192786898327	-0.17029637013242696	-0.2761386796643213	0.7982957291405475	0.43620793607262476	-0.27473493049260506	1.3351826867525407	0.11242231254231132	-0.255685753852375	1.3502130259792855	-1.2915746268543495	-0.9219308597098379	0.8791788266252699	-0.2552402532713327	-0.1864914621596886	-0.013901402535036612	0.6074474640789537	-2.034712961561479	0.18064444089784684	-0.5085174495998716	1	1	12	0	-0.14140040781358346	1.5131188850266954	-0.3554308278793708	0.7385025312406143	0.3019122526451722
-1.1399328235614634	-0.6370389438594993	1.148259944100017	0.1667919682816761	0.6680322561822768	-0.2823999632122407	0.30647739612959973	-0.38423650123254194	-0.2739971444503164	-0.5437612184055646	-0.45871555965504246	-0.2582499966960964	0.7851550516155158	0.5579812559729059	0.5503804522920641	1.1809847876968378	0.01443412715914033	0.39324635959403487	-0.02691076098206014	-0.1600926875064677	-1.2418147250589717	-0.1860862646609243	-0.49638831240667647	0	5	16	4	-1.518464718741033	0.5301944363364702	-1.5237065814654633	-0.027818824181919485	-1.8382273084036465
-0.4678094103084279	-1.0396450588904182	-1.5860937879414216	-0.7720300694811603	-0.6077387780100241	-0.2763141789199999	-0.6017222273251309	-0.5029082683845579	-0.2726060592034734	-0.5583667369329774	-0.4664410869073691	-0.25567634299232084	-0.39530431445278513	0.9481003657398819	-0.8267015169225507	-1.4748351999883087	-0.46577095353231657	-0.6611497644625561	-0.10540811605872127	1.4142830848910153	-0.3544413183066509	1.111923411423289	-0.49648479407917195	0	5	1	3	-0.8180763479311209	-0.156014961138355	2.0153805126016513	1.0978683432570469	1.7859065366416123
-0.449371615550803	-1.3479389360028802	-0.7360382048046603	-0.4800205262156484	-0.11606050352169962	-0.27717801403342107	-0.2969317674826044	0.01874688651876262	-0.27983800521065577	0.18647442266171455	0.5274263683751124	-0.255932879821804	2.180317305241166	-1.5537110064582644	-1.9712785318448407	0.6837842118999828	0.5747236628194763	-1.286416527939508	0.3864392463046754	-0.49786894747646493	-0.7376765263884814	1.4008858634504635	1.3418664282061035	0	5	3	0	-0.9920228084905423	-2.3242266872145567	-0.2558756531814826	-0.22320537201633872	0.4644399422237713
0.363438540063021	-1.1577815582888256	-0.06867277815361367	0.9075242017549663	0.47759483999559044	1.726460083850057	-0.3051203970769046	1.4313819073469176	-0.2786368436429634	1.3957905345997506	2.8501587754982474	-0.2541082848957646	-0.7234737694716779	0.1954417040189644	-0.2924907479736317	-0.36529290890578486	-0.3058313057945331	-0.18024274605579	-0.09324713345668376	0.581261321257495	-0.34799380858667345	-0.3945309092503753	-0.5100496265941994	0	0	16	4	-2.100967287781689	-0.9464753011371059	0.48498916864825004	-0.1744543410239148	0.7511605714929924
-1.040960393221549	-0.7146939510256919	-0.42154114088384315	0.14398630692439204	0.0605667541221207	-0.27647754709810884	0.060121318013783454	-0.09474880583797114	-0.2655430764105949	0.17008349165824385	0.04592452350204093	-0.2486844672358437	-0.8721231965901716	-0.4773043764608799	-1.5270190716300964	0.2525205555799754	0.5530280534670504	-0.24661741868669093	-0.05479673555327401	-1.2945362221316918	-1.1858982635579332	-0.38158394007687574	0.506697701172442	0	1	2	4	-1.8119595593454074	0.4967480171829619	1.428104062784985	1.1988835685460655	1.091574929180519
0.34821579120388635	0.3742777194529159	-0.4813548243373017	-0.21410827018905737	-0.5877021690755447	-0.27449169673882545	-0.5934626678785438	-0.4849670572198569	-0.27714039915752475	-0.5483677091066221	-0.4568061991296879	-0.2516392603615309	-0.963785289680712	0.8966553901102257	1.2468632796696204	0.2943290174682688	0.43673684729556994	1.340105112081068	-0.09507922965283189	0.5931623580759496	0.9064063033063536	-0.3302825367410122	-0.5133748402437023	1	1	7	3	-0.7001183178774009	-0.8527552325032822	-0.985468470148278	-2.426071832402756	-1.1846163761859194
0.973654902538114	0.42823267726159764	0.8871967855338363	-0.47417435617310993	-0.38686615100850585	-0.27293495858369693	-0.5805567546672572	-0.48362888271569	-0.273715900748283	0.16719730339329505	-0.07481741399214134	-0.2555627774305382	-0.5041921801492385	0.24838198284589683	-0.6242635278530311	-1.1876408344707796	1.7986069930934971	-1.0471529854291162	-0.10904981600484928	0.5798271290998687	0.49059563179288407	-0.7856497681174749	-0.5015814317199339	0	0	3	4	2.0391988138297323	-0.39354554211584863	-0.7356406465335591	-0.6600663807637279	-0.37963463601825065
1.0214256714488237	2.338325058971601	1.6653950885499658	0.03767553608133997	0.44010081445837135	-0.2785168635884201	-0.2940873685505934	-0.16353280600675635	-0.2717961772400327	-0.5723805588538702	-0.46627399972075484	-0.25355649929877766	-0.79392686406461	0.257889324221074	-0.7917123262647623	1.4233807738167354	-0.6267722113842222	0.23046766010311256	-0.03897449984994684	0.24912619068441105	0.4555956224526344	-0.45689777413163546	-0.5012044993115848	0	1	1	3	0.7475118581722338	0.38083975373764034	0.7181287869019097	0.5325108430968405	0.8629003490325313
0.05946207770576106	0.21193556052402407	-0.32065035381144963	-0.7569397336301662	-0.6054060350004141	-0.27863450607765256	-0.5975380971492552	-0.4883474971970472	-0.2725873913503936	-0.5516132299526889	-0.4578873206455056	-0.2652827561212177	-0.5265694242866126	0.8976849256450238	1.1460284041225917	-0.6534698357857143	-0.7823419044506683	-1.1187062711080673	-0.09353374522430619	0.9960525755090123	0.47945104833248153	-0.3165613834608951	-0.503972068569055	0	1	15	4	0.8362891005435651	0.7035012907221603	0.03539878213070121	0.37583916065666223	0.2414658585072859
1.4362054173691825	0.6520067224679023	1.9870416305280325	-0.7352998257824492	-0.5933515815190232	-0.28263819468113105	-0.620688781539509	-0.5010237128155139	-0.27630926248520815	-0.5489275885277061	-0.46360991198849044	-0.2650894747657033	-0.5963178290092972	0.8841487596063468	1.1218206572927487	1.190192871618959	0.06330090230473452	0.4497071743670463	-0.002465590075914542	0.5902585022047816	0.8845063734137937	1.6926698713705082	-0.49863699418123403	0	0	11	4	-0.17812903480123443	0.5808694165631064	-0.5617699500925641	-0.31863869630264696	-0.6373239218749529
0.19992933756228393	-0.4670227844601744	-0.01203629012806795	-0.43503219708305485	-0.23799332771446563	-0.28109867472108274	3.3045049352476905	-0.4859482936170901	-0.2733917286113059	0.5234569820760039	-0.33306590440552025	-0.26218198680498866	2.1640302882874165	-0.09914214388385563	-1.9803097980097684	1.240170617529319	1.2629462259151856	0.2705622429148802	-0.08940733728676564	-0.9403747688465742	0.8793146146690418	1.8318974124008216	-0.5013148398258418	0	6	15	4	-2.3358274383548383	-0.41813176094496907	0.6627014905714792	0.545601794914135	0.3717973230447895
0.7907965690796952	1.5149936190288205	2.199259971210498	-0.7714282406850156	-0.6179434477991832	-0.28247519354321904	-0.6064694785172111	-0.45769828501110194	-0.27473907439764633	-0.5482696688140417	-0.45513565006633333	-0.26003701260865064	0.024249615952986914	0.5313564773546477	-0.31378755673167885	1.4638498748956592	-0.5923702882230946	1.3345429865378993	-0.03425794570605881	0.6097121723260311	0.8781219264290792	-0.1342940910796738	-0.49162691592828106	0	0	13	4	2.084123862390615	2.2194360134758817	1.130951846395988	0.15486130518403413	0.14695870325900937
0.5189041590588033	-0.22879896246378642	1.0194922022055535	0.25228175432880084	0.05942252280496927	-0.27843973072088	0.034028159728062043	-0.3816569555047465	-0.2738470557446436	0.15489001708866207	-0.08399829229879266	-0.25589635113383336	-0.6215198217498346	0.8920557464414879	0.18029567649461514	1.192870391395051	-0.4536529167467379	0.7460840715220882	-0.07261361454982765	0.994122153462453	-0.34072569559259985	-0.7780949554271341	-0.5088030473368703	1	1	0	4	-0.7236752979664303	1.5252541834445967	0.1653859401668466	-0.13947807751539104	1.5125014477694587
-0.6518113376738657	-0.1071067719896707	-0.23164944503774593	-0.7337094796796931	-0.5886432967717216	-0.27344606547157124	-0.5961528226248219	-0.4751067144221874	-0.27045743899500485	-0.5651246726560516	-0.45907714940229377	-0.2520409723111796	-0.09255348121814105	0.9220512680406292	1.5067007685544762	0.29271773658425393	-0.7783547254125793	-1.3954600732542395	-0.10282993405715996	0.6071129403904861	1.2770921071320667	-0.5248656561358962	-0.5043907952246272	0	0	0	3	-0.846677183059193	-0.24330832145645231	-0.40050740572124255	-0.75159848036693	-0.3347095816764907
-0.9368058121800917	-2.1455450657801425	-0.6037910266566267	-0.46648982934884453	-0.4642198227800127	-0.2847201769739929	-0.6122100476056518	-0.4964344428629879	-0.27112127520757584	-0.5681600857566604	-0.4647186365448758	-0.25521924064166973	0.15118087120191592	0.2444493803863764	0.11744554357439876	-1.1920762663208058	-0.8165752721621498	-1.4478850789459177	-0.09285131681839562	0.5995985761940182	0.47234670009133484	0.5618164238735583	-0.5068751756211898	1	1	14	3	-0.1714262490055104	-0.21098467175397156	1.7129812401287658	0.9162787686547222	0.928267163378833
0.5382830133535187	0.3748778504097775	1.0643925411422848	0.15471859078531194	-0.3323424670923458	-0.28508071833815135	-0.2801983211547329	-0.08480369769799663	-0.27503200146113066	-0.5802495807835977	-0.4610125867315955	-0.2638824342032805	0.21979674150275075	-0.12864194100847914	-0.28780416890385013	1.212318431139748	-0.533509194677849	1.2837308439746329	-0.006929034424534765	-0.5054328612982298	0.03327838987502511	0.3653704301518136	-0.49631707554932253	0	1	8	4	-1.3133964693166387	0.42528582565790174	1.000362395811779	-0.032259252924293574	1.0889865464200053
0.5935418691339437	3.136851420110774	0.9319498064633626	0.10524522773854143	0.11993536939071445	-0.27536649132443	-0.26363209558762685	0.010608505933352622	-0.27013040282892126	-0.5499205771314833	-0.3110835150507015	-0.2491973397182859	-0.8164373020590745	0.22828224745870476	-0.2519078040617124	1.1255584153796712	-0.31250472657516126	-1.3734083259226388	-0.09900575480643871	0.604800575134991	0.4763474917453233	0.5576644223170273	-0.5064837168442102	1	1	19	3	2.1778095923089995	3.2550795683958604	-0.46675751696332857	-0.6985488040726733	-1.523627677311694
-0.9299371995998647	-0.8160318825243024	-1.0518270986447527	1.0930665251112388	-0.22174869311557915	-0.28917053291903033	0.7806373684199185	1.314697358318515	-0.28145810484581857	-0.5649142546688415	-0.4624278416578933	-0.25707437309355985	0.6679208025760586	0.23580057180181757	-0.3476673211196224	-1.5710123532367792	-0.13904497606906285	-0.9843303526284186	0.08608228131498245	-0.14365192426449852	-0.4045613302355849	0.6383782445494944	-0.5093559720302119	0	0	8	3	0.6718552522347564	1.4644715327328237	0.47479091430336273	-0.16092228027026542	-0.017359782865118606
-0.4196133440837968	-0.6284707056152219	-0.15524846789054636	0.15024829062918596	3.295264989123326	-0.285287270906126	0.0027594110917344705	-0.1259925705256503	-0.2783663727055555	-0.19831651422111085	0.09293794376324127	-0.260144871907397	-0.1464938898474577	0.8808862571006221	0.13369826962461895	-0.501516907510259	-0.8790685602479358	0.09360548736538893	0.015685610081588974	0.5903453762468226	0.8983004112098641	-0.21635014244378625	-0.502796831434545	0	1	2	3	0.5833525828317095	-0.07198374645076744	0.08620669480826137	1.3390982725626688	0.034812016587780326
0.8532198121975251	1.2063364248842068	1.0146713126903486	-0.4811539169045869	-0.4819673724848955	-0.27555343046434955	-0.6174278242262711	-0.5224455368255627	-0.26638989132535923	-0.21376677987913206	-0.09417645834008388	-0.2565110831685622	1.8865455278451346	0.6035285587700264	0.3451276631104897	-1.1565440505782958	3.2653256381983997	0.7501706093021195	0.0853719371471487	-2.3091653538556858	0.045603981220663316	4.873503616608004	-0.505192367331285	0	4	12	3	0.0727918751285695	0.958481720234889	-0.17189848718689965	0.5609068825210902	-0.06571956108383373
-0.44370008484436624	-0.5247004243451335	-0.40092146271160417	2.614613954468469	0.7161627988944104	-0.272011006574726	-0.6011173082735065	-0.4801744619162283	-0.2765740811602956	-0.5481012732671023	-0.4554860048612494	-0.2489623380681737	0.5460974574437016	0.5659076719842485	1.0764405117444418	1.2004383338138742	-0.49147354410327776	-0.7601361851829246	0.1980694042177748	0.6116728092310477	0.07265528151139193	-0.36786130758677266	-0.5077420693970425	0	0	18	3	0.5244364387379101	0.015458073762067925	-0.9756458633574449	1.2351364591723097	-0.5009064620813475
-1.333946300174477	-0.5322945317949945	-0.14617429457219117	0.6370580683085871	-0.48965053875479875	-0.27430377369654935	-0.6140741615318543	-0.5078676521281983	-0.2769972812964162	-0.5401061171781241	-0.47503951372422254	-0.2500288992452039	0.20205248563833167	-0.45091010616991856	1.3043992939584832	0.257353082962965	-0.22632252622042692	-0.18429171128742328	0.13325321481661279	0.5875028968479517	0.06875493359383127	-0.6399361628667185	-0.5111698256841105	0	0	15	3	0.5861181740445526	1.6739300258279741	-0.6730074295678545	-0.9474110026592089	-1.1571647819654538
0.8730725161764301	1.2538801713496233	0.25095810280836794	0.2547677435128535	0.17792951194984932	-0.27986803980908426	-0.2804221799136192	0.5946900602150301	-0.28006762434938937	-0.5512102682476896	-0.44932678995052067	-0.2470545221100488	-0.9111675616188665	-0.11826735432019063	-3.6913924020820854	1.410556870157626	-0.5070648456935652	0.25863011717366086	0.25388791914348524	0.9923746348702467	0.8795733834657351	-0.5904901829657527	-0.513416712180375	1	1	2	3	2.02434894914126	1.9483642721487517	-0.4397232906362462	-0.9581546516944007	0.16366013561757956
0.09023249753076164	0.2705543791512475	-0.4417900740045628	-0.7616663394083663	-0.6024161341055526	-0.2818957689548082	-0.5816340261292399	-0.4751898124730924	-0.26931327023231466	-0.5592598429400892	-0.4708312698701969	-0.2599886506609729	-0.25625084521569663	0.941545628610184	-0.47809613976963905	1.183619693144905	0.060668638319867574	-0.49004055199537727	-0.10340527308499847	0.6003726381893982	0.8852763635489603	0.2026132315187834	-0.49350769312018655	0	0	16	3	0.7108521754315344	-0.6864914405434511	0.7003827969170615	0.10337917536186911	1.483558481013032
1.1732173431872395	-0.5633084199947672	0.3425804203825402	-0.7588838713581829	-0.6058737731975798	-0.2782042141907269	-0.6156606340013009	-0.4683564988314748	-0.27805962359062475	-0.5668890247412174	-0.4667808058131335	-0.25439004433295725	-0.34747337394662264	-0.8960001805843779	-0.5970520892895987	-1.1838049679263023	-0.8722976141267225	-0.05703014106905338	0.1027254471442012	-1.250723642542667	-0.801491666890514	0.0321601859101124	-0.5075906991257406	0	1	7	3	-1.0073012920468332	0.8568229835233423	-1.884454187061184	-0.6710532836325263	-0.8431768754968572
0.26455628323344166	1.8022346971795593	0.7045061399560262	-0.7236640836484657	-0.6075992561918021	-0.2788533366546668	-0.6013050980926137	-0.4839618575843615	-0.27291891621199266	-0.5441245733228586	-0.45827334269886	-0.25340984242059883	-0.36193061908140123	0.49936467897745995	0.1827567238596582	0.13950406457827585	-0.10668069899866368	1.6104219815129768	-0.04933816451902317	0.9802267761619082	0.9053315769972378	-0.8703815209159024	-0.49469807891462847	0	1	4	4	2.8491625309411615	1.27619363627133	-0.019077069019987125	-0.8805243038349888	-0.35770135742953196
-0.14214182657900623	-0.8274001220419377	-0.48009949284749304	0.6086832362995697	2.770790938296561	-0.2786187594089369	0.3488114930627133	0.07238214987149237	-0.28085561480433624	-0.17740781142810208	-0.04165316964346176	-0.2603861819362268	1.4331894643155665	0.9142680746862496	-0.4629363611553835	0.056885401994527685	1.2956746379972264	-0.8829710823266702	0.00569639225528349	-0.5573802379294974	-1.9784401427476834	-0.5405557337258813	-0.5172832102858359	0	1	3	3	0.06013893955374028	0.6013176938353251	-2.4292528386880132	0.27944860324694076	-1.323052491821521
0.09522416280165348	-0.7342440300494648	-1.3956541989612303	0.6415871287983405	3.299660070359969	-0.27921115882503733	1.8604269705290364	1.9891569932349493	-0.2739636973135686	2.3673936566266796	2.140773748293016	-0.2528832236836098	-1.1322799466008018	-0.1351494998209582	0.8197413764925354	-0.5452291015579723	0.4668153494345889	-0.1625214793222849	-0.10790346092797809	0.9489008922483476	0.4598635391888851	-0.8317440917346236	-0.49985721093521657	0	1	20	3	-0.03826202040929183	-2.104195322903683	-0.7768605373369957	-0.19689737998457096	-1.3420333385551748
0.3417808870737001	0.44654579557833884	0.2656400074659072	1.8220254258303759	2.4853128418179655	-0.28231002943319555	1.280772603540642	3.502764664275251	-0.27060924532879915	2.2413555146287005	2.011041350776388	-0.25171143223759085	1.230195352947548	-0.10473822329575302	-1.823171220028026	-0.8913945452396418	1.115524790446186	-0.12397299975542395	-0.01129223641334249	0.9483914887079058	-0.36957071783514084	-0.8554256008609097	-0.5012479100262763	0	0	2	2	0.20358223336910813	-1.3079016390855869	1.1932038789968338	1.040704715622458	1.2165180140187506
0.7289624966831829	0.10281447941904792	0.021057693830808022	-0.47444042952145016	0.00220701318951419	-0.2803764686593677	-0.26373374754520423	-0.3658423741055596	-0.2775274070878751	-0.5458605168437058	-0.45594936784962403	-0.25881087385988716	0.39492070050924477	-0.1351923143791697	-1.064211518872708	1.237902513352776	-0.7842152825212934	-0.5103497234606923	0.08033772818385289	-0.5369671250361856	0.061647970961826115	-0.5516875506250934	-0.5063745286803575	0	1	18	3	0.35752470275692505	-0.19302978880571778	-0.9249991202671626	-0.6566213364141038	-0.6927917068583378
1.2736146198793605	1.565829213751353	2.2241909943319076	-0.7275165007530964	-0.5946871998894255	-0.27849226987588005	-0.6138299535316526	-0.48181659070024	-0.2784367413457843	-0.5450564482003761	-0.4627606954928207	-0.25113972329723977	0.16521785328169175	-0.4976710565510602	-3.0313813121351743	1.2134715953775956	-0.8862405454280664	1.4665243258552298	-0.07860359364683105	0.9562075496251564	0.8929816924998225	0.3048289803061265	-0.5083771566965631	0	0	8	3	3.358033911420036	1.2842268927224991	-1.0698403305619262	-1.3182584454929827	-1.7088852571781572
0.9845406719176204	-0.04487286883260083	0.5021941852060143	-0.7196928599924508	-0.612321192444898	-0.28724399979423365	-0.29669910191740323	0.14216170067574202	-0.265016310745197	-0.1959873186468543	-0.3607130461383408	-0.2589990822746458	-1.351377471874433	0.8998502459528906	1.1658955531184974	-0.4596208943434836	-0.9552039976234985	-0.6315747950469799	-0.09257242814126951	0.5873645111115712	0.04213101207847278	0.08422594755387089	-0.4947607436982987	0	1	6	4	0.10887031227449057	-1.0242438289158857	0.37680066708174753	0.028439433790059032	0.6926168704438722
0.2487325245318673	0.07473274315348433	0.9774890865104269	0.1845813230095235	0.5331170090465807	-0.2819460852184086	2.4589836273920325	5.044891142645437	-0.27546398469592565	-0.5454639565901557	-0.4625471992134351	7.03362723928246	1.091603453866332	-1.6902329795382447	0.7456590914657996	-1.1470241585314773	-0.7612116840669828	-1.3980530606178594	-0.03535101294567513	-0.13517357318259174	-0.36836481201511195	0.6207293769595177	-0.4979874326181952	0	2	0	0	0.7984221845669236	-0.6169660188363129	2.092200652588168	0.8582750342051977	0.6208449924966751
-0.5641356506295613	-0.4528317633674319	0.16353486030361164	2.827613005699747	0.08393107876858617	1.7494967759386677	-0.2931029412510828	-0.017313767795934715	1.7470962933775294	-0.19567766586708457	-0.35622579567785173	-0.25633917439492687	-0.22570361463540511	-0.11507653641029705	0.27131693281855274	-0.4841647738295308	-0.4722314964995125	0.5068463684099407	-0.10716588268940733	-0.5269683344268616	0.8928264766033353	0.18477739388602554	-0.5025949396660995	0	0	6	3	-1.9324299607773727	-0.05536571043728944	0.4837295017893213	-2.199254285638248	0.2595292206081802
-0.9172981915317666	-1.1211405087457194	-1.1439632752335769	-0.730457049161352	-0.6046394587766272	-0.28079681911303184	0.3147857101455777	0.30160906611469274	-0.2719490333041412	-0.5551070011523752	-0.04758309735185948	-0.25763910579356963	0.5310052125225251	0.9105698522662091	-0.5488427646702633	0.30286916125677266	0.8090542491752466	-1.4186731203314769	-0.17747269965352208	0.5790742243757866	0.9038288459488313	-0.8045964702217708	-0.501585094955325	0	2	12	4	1.1780011093673104	-0.5881681700983605	-0.06531040774967117	0.9362657637691879	-0.02648396213253265
0.8284472566481849	0.023847472673762082	1.8326284867358562	-0.736612783178948	0.6266140813853539	-0.2808364349336683	-0.5927027878601944	-0.5053092563762354	-0.27296581285196353	-0.5535832160638278	-0.46136731433392036	-0.2608206289016806	-0.8287053389283746	-0.1282329759873535	0.6725429358257486	-1.4807650802320884	-0.777427968811328	-0.14206815590789895	0.16746909130760945	0.6020707108822219	0.8861491357308418	-0.5933756352011257	-0.49641564321533055	0	1	19	4	2.282727284498028	-0.08913920029005362	-1.2802552749758664	-1.194027325464532	-0.2954928657026
1.2445369875442014	0.5461177163782649	0.9316133220045111	0.22036416473665546	-0.19581076726208294	-0.275562102498177	-0.2981797575072019	-0.08043398659483544	-0.28105742626560365	-0.5517934675999728	-0.45005216755237004	-0.2557707309373732	2.1707528423779663	0.611122369425103	0.41784983826085376	-1.4906037613641228	4.160792608569411	1.2016791029084979	0.19754266049775054	-1.8900301729587112	-0.3738108374050872	-0.8452916627362	0.4750867677833216	1	5	1	3	0.1587516957931685	0.8794107647562368	0.3092189335850043	0.2968851916730223	0.6664174055413895
-0.3179059833264651	2.3171129138056603	1.4664105607262976	-0.7491196754899467	-0.5953615869664338	-0.2868501772982133	-0.6051514166000855	-0.5043110623775706	-0.2808932278264586	-0.5576729107398486	-0.46142445995355896	-0.2521570859069506	-0.40263599573786263	-0.4821749498277382	0.008669757740456571	-1.2386603565348884	-0.9674468953502511	0.7277548910565694	-0.016375849290113265	0.9661904713332402	0.8853721604771175	4.078012786950874	-0.5017976864974193	0	1	13	4	3.4205422626411837	0.23701713037980354	-1.6733964886013717	-1.6596447695881047	-1.0304419015188373
-1.5480532467585713	-0.22358344402354968	-1.3156312541593809	0.7027042591519495	1.1633270402997087	-0.28749607611647293	-0.6243146463247086	-0.48700490547726	-0.2826565145566191	2.760347316053423	-0.46353908069421423	-0.26504261841020543	0.37789021086465246	0.2516993266815052	0.11882774886506499	-0.6991688327766467	0.7367259961067096	-0.8131689186132054	0.033448046267413455	-0.5347750502304653	-2.047448457697586	-0.6361432272682507	-0.5034053354548728	0	0	4	0	0.3251345361774918	0.14458692366611492	-0.4296883236937733	-0.786456627952762	1.9506945126967823
1.132884716354355	-0.42304473392769437	1.3666767812992289	-0.4656970965758154	1.6683431225521912	-0.283072871530074	-0.5917481323734558	-0.4829197964182325	-0.27021234646244613	-0.5498005904376153	-0.44737731369391015	-0.2515928552393211	1.396337649456175	-1.2047156337033507	0.8081926927818368	-1.1796367998619146	-0.5923853513168329	1.408227464555881	-0.06543028256328766	0.6017945491553216	0.04363527790524777	-0.1607154178888455	-0.5053464386824155	1	1	16	3	-0.2859597932275604	-1.2190147350285654	1.1139376395274243	0.523192046166469	-0.25387497603549947
0.23466409559221246	0.28108214370294554	0.3021088843836843	-0.7180835997612691	-0.5838353663467302	-0.27728840456994425	-0.2831341807461025	-0.05297477714866146	-0.2744884198540869	-0.19815467819657542	-0.031191560647496078	-0.25228049235370703	-1.2431711482318661	0.9081078007901578	1.411876875156439	-1.5802537443785405	-0.6300171120846322	-0.42145720266599657	-0.050769564600617254	0.9648005087487869	0.4833038052688289	0.9157391276866212	-0.49864254147487375	0	2	3	3	-1.1563686173432335	-0.33762361405431407	-0.3474525615208136	1.546235835688834	0.5520233546577277
0.8128562259405543	4.027498477194979	1.8047518334158617	-0.7360676722893706	-0.5777078579757781	-0.2799412276435829	-0.5806975649961488	-0.4927274171328792	3.9089257578240817	-0.5558882227464583	-0.4623833837392233	1.9056637016656368	0.35021363831541974	-1.454966321937634	-0.7168137924941266	1.4920074747200744	0.1699778725871412	0.9973722702392016	-0.13583119277561823	-0.5172619471167391	0.8818638121422718	0.568017582431761	-0.4998320448368114	0	1	15	3	0.8048725609568742	-0.04370668868394983	-0.4245328439330447	0.3255628661645523	-0.38116554967554045
0.6793297213018393	0.7456492162868315	1.4089295801034847	0.2876819732276745	0.2549383931344352	-0.2730257576164943	-0.2975599055971782	-0.43590113386714985	-0.26971883284496445	-0.5571408495464995	-0.4820203727780924	-0.24777895069419048	0.16576079173000102	-0.1286135532458395	-1.1590215490866094	-0.1089216216110202	-0.3061408357972404	-1.4699642573262377	-0.04140870083614501	-0.5303168270623438	1.3514046921572695	-0.5733720611519183	-0.49916554844136307	1	3	11	0	0.5240092194176627	3.271990059002356	-0.6848481693128465	-0.21740894534406766	0.27947448216624243
-0.49354982119868	1.955134943078121	-0.16267788011532658	-0.20928355918819713	0.1088680367141939	-0.27932707006153057	-0.587540628312743	-0.47832104194186703	-0.280385485883939	-0.5508136617642195	-0.45713274490550243	-0.25832999487041797	-0.2810790013399366	0.2184380018624557	0.5936731889845362	1.1829539185680564	0.6399038181959784	0.5646298453637402	0.039731944953292145	-0.10222739934275801	0.48240309070827564	1.3161211745336108	-0.5058882428477349	1	0	13	3	-0.9591831812555339	-0.9663475577907612	0.23939950003031518	1.2470434080872486	-0.41229715415304513
0.6365971787052905	-0.8618934478641082	-0.7717211735482399	1.1224820378403366	0.45409167336413864	-0.2918384937804501	0.03356332927574985	1.378791443332999	-0.2750798722257263	0.1516299366560883	0.5072612451369317	6.978580691379647	-1.247669855218858	-0.4613781456284282	1.3368306467513638	0.21739687362013585	0.008589265487198738	-0.28321419864975594	-0.08167325880049969	1.543403392876177	0.8857935611761917	-0.8708040188508677	-0.5083002705716155	1	1	8	3	-0.27903855904577135	0.5379174291102183	0.6093432319920326	-0.33088429360044336	0.37741089541167727
0.3644129090296629	0.16489233360652633	0.3017287037292227	-0.4424559687027252	0.5239452241006666	-0.285542833389041	0.02478560623753358	-0.1907426596921261	-0.273629674076228	0.9004920980122119	-0.03632566140231884	-0.2558343241293625	-0.10375742546472161	-0.49366519929691155	0.047268553413366866	-0.4800131645964998	-1.1053073726427407	0.8820336108808965	-0.10704091619268447	-0.9875783675200883	0.48561905378376513	2.5160600021486124	-0.5065312358122056	0	3	15	3	-0.18201130306224655	1.3158813238334506	-1.6300672565816507	-0.8343354756467498	-0.643571660099063
-1.950835096917019	-1.6921774789738342	-1.9448114029423549	-0.44075760065624037	0.21740979155002	-0.2827421070110661	-0.6199031417729669	-0.4897737110248804	-0.2759690165311102	0.8839092425010051	0.11549017756884554	-0.2671024034378601	2.048490137806882	0.5404591161194278	0.6159425494644931	-1.1187101652602518	2.2934920006363173	-0.09881235900472127	0.04261158256824484	-0.8869468942773451	-2.4228717888409905	2.1989738327028734	-0.5078218365098139	1	5	9	4	-1.208227013625634	-0.25750570563651426	1.3193814557704577	0.6626829473776308	1.5381818123064652
-0.3413039003919366	-0.3312727467850682	-0.34361465044414674	-0.1634835356275352	-0.49178114662365235	-0.27718713416976826	-0.281992296501966	-0.14234597688539002	-0.2754345449816845	-0.17662077984086014	-0.29955618448673654	-0.2499231821936617	1.0502769118508324	-0.9988096564119716	-0.4461286109489254	1.2108157709560303	-0.9305512445927114	0.02595011139763656	-0.07241852975472775	0.5987447985730019	0.49872906938939	-0.6787042170224112	-0.5000397241862068	1	1	3	3	0.7691989169559652	3.3033443035246175	-1.0244852470328139	-0.408974813132102	-0.6793354986388112
0.9257347223655312	0.005274050349174858	0.29701889759682587	-0.7709988263005519	-0.6203837214703846	-0.2810676029461936	-0.5942607631420982	-0.4736656562917521	-0.27662686857713925	-0.5667916377943735	-0.4681462548005463	-0.2562899414902489	0.48661997172169175	0.2530063631702751	0.49156467340935833	-0.43953021284138877	-0.7265677674235522	-0.9668091921747162	-0.04355549802746788	0.5996310463441896	0.8716167159552146	-0.8113113849261553	-0.5054217566223815	1	0	1	3	-1.1741111855688726	1.082535806689297	0.18025315421916002	0.49836287462714146	1.0835711959102658
0.6410315187320279	0.3796911743011656	-1.215370912971721	0.21790789594275167	-0.13675476461528835	-0.2730212419739353	0.31348537958579287	-0.06688516917104809	-0.27165597785363715	-0.5607020628541642	-0.46264082440594695	-0.25465383078875103	0.8391166915297672	-0.6810640396198726	0.7054543881473387	-1.1481030965356926	0.8299705742249384	0.37035328249338684	0.1866684460973796	-0.5473049331380655	0.8841345251536733	1.5705805164745412	-0.5040475609591177	1	0	1	4	-0.16774795804635084	0.0339967683921103	-0.062095928498745345	-1.1384935072652367	-0.1032913598545169
0.1623750818493273	0.286421906431818	1.6980099912147195	-0.7430611921703953	-0.6047491254937079	-0.28309549195681866	-0.6164930357426076	-0.5030931951193431	-0.27611657277904283	-0.5623234898503492	-0.467709017880288	-0.26382608659791257	-1.0792373368632715	0.23782454136202125	1.1177119610747264	-1.2194186732885206	-0.16627026367902553	-1.30721034559613	-0.12768791286040507	0.5980994977941152	0.8905909273586851	0.2533460151041107	-0.5021755579159268	1	1	5	4	-0.40616125145790605	0.29032551390411354	-0.955198172470028	-0.49051502735649155	-1.9385035532071293
-0.4670482325622035	-0.3748357750353761	-0.2367731486100719	-0.46855140673313433	-0.47523554784928257	-0.276735486447565	-0.6068264142698461	-0.4917772195988261	-0.27197066984552404	-0.5537609294460837	-0.4477621664717369	-0.24253561584633293	0.8988700374966359	-0.12616671987719255	-0.11013172962767787	0.9067074321268601	-0.6527145675324622	-1.415378705302853	-0.06656344686399784	0.6139744480557778	0.4679656752493918	-0.8635495060885339	-0.506950395053422	0	0	4	3	0.3562999128956206	0.20127562431539858	-1.791998299790528	-1.4818536870838175	-1.8312602610857787
0.04263315953734542	-0.9734050699105723	0.2480440395442065	0.9388140055610167	1.4889210519680784	-0.28900838596452655	3.761695330050025	-0.13017022018643706	1.823277719867081	1.1491472257528454	-0.3364180544883304	-0.2624903140664078	2.079407069235008	-0.4688606649795719	0.5818926906914463	-1.164423811953771	-0.26836072255215304	1.5454131583102533	-0.07315548989185085	-0.14846622750436148	0.060573049037945595	-0.6278107046439155	-0.5030539435525876	0	0	0	4	0.06253689717193008	0.39130500857086714	0.21431953965242756	0.21833139540812058	0.10718174998668684
1.5043684827865436	-0.41423696381375374	1.2612957719649724	-0.7606918980852483	-0.5919115789602397	-0.27787968103728394	-0.5893666808822231	-0.4767094837267606	-0.27361434148016794	-0.5498162935717583	-0.47250646337433466	-0.24950757573287108	0.19232475662727516	0.9329614263866803	1.3375442069364294	1.4253353735294993	-0.7048770927496953	1.127170097096595	-0.03783079460578505	0.9886176193751153	0.45692863343045526	-0.603403556293343	-0.5050652969388483	0	0	5	4	-1.4761294358300148	-0.3913583944930197	-0.5000465168237173	-1.0920531407800864	-1.1366600474154975
0.38224246819361807	0.8510978422120075	0.968064898510842	-0.7374057834741764	-0.6124131932379465	-0.27408361265892084	-0.5945638618969912	-0.4834175755930929	-0.27301358414039417	-0.5564026908095685	-0.469716363477121	-0.25502351123447575	0.1435840205523698	0.9172065538671719	0.645271546164057	1.192114352423039	0.9927935020021147	0.1992775027616036	0.3344059884544579	-0.5503369576447916	0.8979915282394424	-0.8395020303581406	-0.49671850988361393	0	1	9	3	0.584596795276823	-0.2250767395377755	-1.5898197447937141	-0.777557981708847	-1.3453387423952954
-0.4727571279660048	-0.36551227005602743	0.14401082381811048	-0.7636634113354513	-0.5980102141877298	-0.28397503941007146	-0.595705368187155	-0.4894559457624858	-0.27630623464377463	-0.5676193783846786	-0.4690222912134103	-0.2613752711649138	-0.2983225673443548	0.9182739440717295	0.904580130120529	-1.4584988575031028	-0.003081966082809695	-0.7853772392112514	0.018858515289136228	0.9788089715910226	-0.7826341238870368	-0.8371166453182237	-0.5010624632350957	1	1	14	4	-0.0330902443635861	0.5370261930918161	-0.6676345507977831	-0.5080265704365005	-1.0807166795218834
-1.279977459131597	-1.4732047646624027	-1.462886301530748	-0.4807127572482057	2.193823545687749	-0.2743668419145314	0.031074796976015583	-0.3485234916968454	-0.27490263109189556	4.052925290892292	0.16184341951527859	-0.25737270828463543	0.4396282722108032	0.8866355541812059	0.707953328503832	-0.9863165556009346	-0.1414989090468466	-1.2276774334172282	-0.15847276956469458	0.967816984329077	-1.1111017916085617	-0.09955261257659379	-0.5097982183087608	0	0	10	0	1.1654952584473934	1.7730593174517886	0.13991448772528553	3.112212462802381	0.949399710537685
-1.0649266957971681	0.0679167722697866	-0.6415327225658718	-0.16562927749556064	1.2890143153129248	-0.28173520064817265	0.021433319593884836	0.004563415148535879	-0.2775504828953002	2.3965303573454095	0.9631911485372742	-0.25613710267562567	-0.9876211915917608	-0.13903202126854736	-2.000777552869415	-0.3529022683679094	-0.22329726424797303	-0.9092040753702924	0.07356338535038923	-0.5241687883904504	0.8874310449257186	-0.2503896149687003	-0.5078299904008359	0	6	15	4	-0.697321132608318	-1.2723363657542817	-0.4158922410832521	-1.0650130787515424	1.170541501056484
-2.2145004995593305	0.01875186563239714	-0.2984348509900279	-0.48484060013308655	-0.30974606659139653	-0.2740115300798645	0.05977854203052044	0.05622951412566703	-0.2801594882101778	-0.5661388278793338	0.4508705932528455	-0.2618474617548774	0.9198879481318966	0.553688011570846	0.30857986761977985	1.203486311095635	1.1472695758087146	0.20925767486656122	0.25850251320899387	-1.2387809095301818	0.4587634193562042	-0.7918391687484488	-0.5023917700924513	1	3	9	0	0.24041500341416702	0.6492201639482156	0.07160277491312489	1.0092102494948134	-0.15439554786765133
-0.42723542043356555	-0.8410406017852178	-0.26358742866213863	0.09267782024772175	0.34890369482533967	-0.2775161664263639	-0.2817667712384498	-0.38236006939208417	-0.27038934213931537	-0.5553965750668428	-0.45110404411546445	-0.25024186358257255	0.19709208757980867	0.9425310364448848	-1.33036310608258	-0.5177601869940954	0.061580938827635434	-1.0478719287767237	-0.011595972357443834	0.9327686575769322	0.8970725617726618	-0.25019293557940847	-0.5057190465900627	0	0	19	3	-0.31661870450461055	0.1483459524073233	-0.07598325965250041	-1.119388639265826	0.13303021535461534
-0.5511401032420821	-0.918137790409722	-0.8360998548635099	0.09167653624399541	0.6407316613126944	-0.2840605641031252	-0.5928156354680801	-0.47225628967763567	-0.2693346064431727	2.203299776356342	0.7026311788864714	-0.26038448486277693	-1.3552305084489435	0.9146211499828047	1.2050061578515927	1.2574151605201467	-0.7213534624165515	1.1780623641894177	0.3121191917467798	0.9872591282178507	-0.35820647461176086	-0.5912669073085952	-0.5013223134432505	0	1	8	1	-1.5534452966926038	0.2602860649175619	1.7274444011690306	0.7690434845420333	0.09095163728200728
0.39505742089796814	0.3410486451339776	0.5430317471988241	-0.7176800731133953	-0.5854633780104443	-0.2832367518528224	-0.6037371172651711	-0.19868571422897946	-0.2785959321205495	1.4526804684333154	2.1692748683354885	-0.257218485270494	1.33392287102611	0.9102515062043253	1.3505001940516044	-0.9746834884864737	1.162560677440601	-1.498356301792912	0.03647607306099522	0.9629256179768119	1.3011107526542904	-0.8204375084180421	-0.5092228973621733	0	1	12	3	-0.32093901322630214	-0.057014035722119494	-2.1003379012025696	-1.3131095567830393	-1.4219023257445982
0.8039430915422014	0.9573908483308773	0.022111541758856726	-0.7337609585061866	-0.615174525156405	-0.2837736857929187	-0.6068103684361642	-0.4926857518873713	-0.27313804841364736	-0.5591151205933461	-0.4693070021834268	-0.26005845830890495	-0.5827056588917425	0.8830875333359474	-0.28488249061297927	1.5015658083872192	-0.8966718743244467	0.7539988235346936	-0.10192053350179418	0.6011297729116304	0.8652212900402397	-0.41410320696506653	-0.5023990450171889	0	2	14	4	0.40704520370456404	0.3629235984777933	0.1111046607087498	-1.2379779331166367	0.006630955076777911
-0.591699264899684	-1.2590103201754492	-0.16378054493979488	-0.7481088757487664	-0.6225335757677686	-0.28586350439879277	-0.5984149981127569	-0.4727592320387047	-0.2688910374686126	-0.549377365546005	-0.46022138131270107	-0.26354199383621474	-1.0401137929828217	0.9034215903681488	-0.06161089081221177	-0.3987146422338367	-0.7742551108180158	-0.41999513980922354	-0.05753854141693035	0.9585556274372948	-1.8817649779315997	2.7960204581700583	-0.49822258723934604	0	1	3	4	0.06630218804541049	-0.669459140098303	1.4243353078859384	0.030421142582130523	1.5036035852881278
-0.7176894196655095	-1.4146622837338778	-0.27342721365251366	-0.7652699569190521	-0.5899378981851343	-0.2813659997509007	-0.6127347895741995	-0.4766589363955219	-0.2727829508393059	-0.5618169341355155	-0.4757704611711368	-0.2561076474835147	1.8446489267583133	0.23484136201758773	-0.7150910929498613	-0.9219411782244668	2.9481189426731014	-1.3184632438028325	-0.051398867699196	0.5845439468890022	0.08334070525804556	-0.8090404386427911	-0.5045017409297013	1	5	16	0	0.2036286572711279	0.13894871117819504	0.4146453534144942	1.3177914324692823	0.9451029488223094
1.0636729611838522	0.8986328963150318	0.9468501038544317	-0.7179105338341685	-0.5807764893499666	-0.271520180076082	0.03279115653471726	-0.028246139345512525	-0.27210532101063584	-0.5451454747725353	-0.464139762654794	-0.2520425477899833	0.006287423439044135	0.8961868607983087	0.3748892661343731	-0.5035250300557488	-0.763333989469189	-0.9580590314152575	-0.14910235909752492	-1.2362915921360846	0.8833749114971156	0.0730997175230812	1.4436178765041021	0	0	15	4	-0.23711798767723513	-0.6331669901235288	0.5248656936969183	-0.5574165055364366	0.4963110008082521
-0.41626543904863755	0.21354238375632612	-0.9951678720073366	0.2053472810111023	-0.2276102794183267	1.7284204979640854	0.04819367008859327	-0.4076736702322796	-0.27873291251150434	-0.5519486146544238	-0.4768986367729013	-0.2495348953432652	-1.5402835674027031	-0.13315490086544246	0.4076220313932044	0.6774440969400912	-0.8677304656545877	-1.412345192259167	0.006213570081910751	0.5936996197149087	0.8882795033013903	-0.6284277559984811	-0.505452399460079	0	3	1	4	0.5109672960930105	-0.5997517211965794	0.11838728192781764	-1.9372204614849182	-1.5627678490195274
-0.8540051116075076	-0.3100376893235165	-0.731439278914368	-0.7442988978727796	-0.5939063684619911	-0.28052377265062367	0.0044302961330620755	-0.08862859178289584	-0.27533334472171733	-0.2109197587733241	2.445503633320877	-0.25438250869664847	0.49501932400347415	0.8944752516858917	0.8297076165421058	0.9321575803022734	-0.42534617633825417	0.2744256564353437	0.06794353470743547	0.604748066369659	0.8810697618907561	1.4920513694411466	-0.5046497614628414	0	1	12	3	-0.3035814744395433	0.19224725404332854	1.0456034762906186	0.6289168993377524	0.8966880373103223
0.14052785496116021	-1.0726297530977564	-0.00592148651249623	-0.4336351522720362	-0.38652903552564943	-0.2813649906067177	-0.5950550881378343	-0.4828534590917007	-0.2728121692523656	-0.195796958308346	-0.2524451554902049	-0.2603812054430517	-0.14040560894174903	-3.7272449144532884	-0.7027997513701253	-0.4023953237879444	-0.6177706646209473	0.04020152389309281	0.2205576519109527	0.23906530293331854	-2.1331515553566134	-0.8751817638738668	-0.4990864193366846	0	0	11	3	-1.7067721529102822	0.07740829045328484	-0.68733188916803	-0.27204401732935557	1.010039049217584
-0.02196994897025003	-1.2870597081732238	-0.7575839819302781	-0.7517000708892452	-0.6265938833217982	-0.27746320378563494	-0.6045820538892313	-0.488408063066921	-0.27860721610326744	-0.5534972813264372	-0.4632250832983928	-0.25340203127748384	1.9491690195752087	0.9229051553167092	-4.010124606865093	-1.1827875006660988	1.160256315541464	-1.5356985348768495	-0.040019376985683086	-1.2557865885313249	-1.8995579489962908	5.144515044428336	-0.49873292573108363	1	5	11	1	-1.21671814029978	-0.8295063418459111	2.195524748432319	1.4366258093045747	1.0244303608701024
-0.20598511090155958	0.2924643098382106	1.0444798011762468	1.5999044882821343	-0.43063820748423387	-0.27254767415345327	2.414818287322912	-0.36175524792114133	-0.27429084616303745	0.9365528294174318	-0.2978823712850792	-0.25754818915348143	-0.07570134821229946	0.1967526083047417	-0.5027984027286949	-1.2064810982677223	0.44565923624389564	-0.406951063031933	-0.06797603333698445	1.5287235232911318	0.476947287759519	0.5912278778709151	-0.5098557606902657	0	4	11	1	1.16602317604517	0.743189807876158	0.40153127773042324	-0.5937186192231325	-0.9687570016757673
-0.009421229386254337	0.15613135034195857	-1.1354220923499194	0.10586448664127344	0.28198251767946203	-0.28227345144233673	0.6674068776154862	1.7976917577254057	3.896628520006263	-0.17277477242037304	0.11491731742337997	1.8871990145860091	2.223451989891812	-0.15484083337431478	-2.070591322981974	-0.9636904519905292	1.1255366115674645	-1.1311262048775088	-0.0591753737657926	-0.5038214308306769	0.45447826730324764	1.6395917127789554	-0.5076850847415044	1	1	15	3	-1.7790111536938649	-0.09948392194020728	0.08343469668226455	0.7325792212271004	0.615201715815904
0.638457527732989	0.15255215568701688	-0.09214397585742762	2.122920877775098	1.552938530804488	3.6980543398903265	-0.2922631536710979	0.744153911709371	-0.27586204846050466	0.1704435890983889	0.6923716952337395	-0.25059818356407293	-0.8885635248242012	-0.13327035226483008	-1.2367421707423318	0.9537797481674886	-0.9550674824407228	0.8235628761668019	0.037865939946020125	0.6057203405451346	1.297450704293161	0.19090629518537616	-0.5043695692119528	0	1	10	3	0.11426811408119275	-1.0780928181850575	1.0571370955307327	0.20440980756744315	0.6059114762952496
-0.8597139649919212	-0.34477364107721153	-0.8609112536457411	-0.7256076634449664	-0.588094219430563	-0.28518254934727366	-0.2906419530948856	-0.19028048275051668	-0.27377508450155286	0.17803689327909447	-0.010169575140972317	-0.25957442708680145	-0.15333316811468392	0.8764753195657781	0.1437849206485322	-0.6488038027964964	0.8495713911568121	-1.5429860905908344	-0.10104237714585235	-0.5471140835674351	0.4695218557105042	-0.8676808776056432	-0.4963365150051604	0	1	21	2	-0.46378700138772444	-0.5165518084270727	0.04679049680134724	-0.06692201451761293	-0.23727751161599173
0.471916888604805	-0.0245735866645459	0.7412551703292996	-0.24265209754596845	0.012998743655051104	-0.2773608048594566	-0.277794791101244	-0.1079486580845549	-0.2737225155566212	-0.5434424146494653	-0.468024282705731	-0.2507492711734105	1.4132270852373878	-0.9499324906193489	-0.3349890690773085	-0.9311550231959909	0.7239745362225476	-0.06423038351604138	0.2948250098130356	-3.2538382033004676	-1.956873758490675	-0.28215174039079993	0.4299476033355038	1	6	18	3	-0.05734023287296308	0.5125409278395574	-0.12193764977529886	0.16823291553187442	-1.1995179245958638
0.5217211555842403	1.145392114631243	0.5869798248064284	-0.7423062483209183	-0.6102677228218866	-0.2776027786815416	-0.2809632506397981	-0.029687275801352955	-0.27847370083042533	-0.5473618429636903	-0.45624940242583445	-0.2593692013801259	-0.7946121790249274	0.9189552360774977	-0.38489437885233757	-1.2286430644940505	-0.2615508601070964	0.3640760495622688	-0.11314565523268394	0.5826843843700745	0.8870582781640153	-0.82420560857209	-0.49524750563299974	0	1	5	4	-0.11368111457455898	-0.5986979731079176	-0.6066030588931748	0.6971769276868427	-0.8295410099533645
-0.08636299893279288	-0.3408828218629414	1.2574492228124126	-0.7422503372964631	-0.6042051212843365	-0.28287007153222377	-0.6054952879234226	-0.4879453410956645	-0.28236867504277136	-0.5520647063382872	-0.45119295804756043	-0.258722332910545	-0.926407146587941	-0.45534936241066726	-0.327543165035007	-1.4731031795803144	-0.2942981170511187	1.4759640604048727	-0.07688466646519546	0.966238213177695	1.2700493151475734	-0.8858300927410057	-0.49875069379803727	0	1	10	3	0.5160706521007763	-1.8441352087854899	0.8663912255301234	-0.8765385728476437	0.8443977318357865
0.02077073847643507	-0.13707915249783859	-0.03884321287982634	1.176905920692794	1.9560365490022402	-0.2798939891759854	1.3685247628864048	3.7784342257447205	-0.2752236728204755	1.2748240081502966	3.2884298071517186	-0.25661141895006745	1.3059026057919776	-1.1522486790688427	-1.5516759270998324	-0.11016049704044656	2.7857649222507916	-0.8066262573959637	0.08522580712097566	-0.14529828580190812	1.2529105093380886	-0.5423771570872421	-0.506959184716266	1	1	0	3	-0.7905348332580462	-1.1575146441469604	1.1584370820079104	-1.0926491056279521	1.779553824961054
1.92465418844249	0.6460414109601753	1.6131671865547454	-0.7552517457616106	-0.5978628202357461	-0.2800911329372772	-0.5988165630049784	-0.4918617148509362	-0.2711958669248415	-0.5687336152578509	-0.47285038443207117	-0.2522754576890069	-0.3283249098664583	-0.40327010965012067	0.15718919450529076	-1.276677805356056	-0.40624500368295796	0.5775001907885634	-0.13313220466675058	0.618754698343848	0.8905810550479075	2.2815170784415195	-0.49793228886087715	0	0	15	3	0.7797474387797302	1.8104753755041725	0.8888956301688602	0.01659886821425105	0.7724683003438138
0.5306355301836105	0.3429915650346215	1.719605006873326	-0.7582449190419865	-0.6002046053455571	-0.28082324408402365	-0.6002364730917649	-0.47045675370234724	-0.27580959313808545	-0.5421636516179569	-0.46077652018200166	-0.25607243815804986	-0.9871061877429532	0.24038938853648625	-0.6824609776617585	1.353066250900874	-0.3383063817888858	-0.04488597759415214	-0.02299178207263794	0.5942542423656384	1.2837382911809192	2.5786621167317016	-0.5000928705063407	0	1	13	3	-0.11201614992086295	2.7380517813538514	-2.81275157507449	0.19031794719123507	-0.1443274524515293
-1.059208801362474	-0.16049606984495682	-1.0672933680893448	-0.43982661394881134	-0.4547793587837491	-0.28514911436046947	-0.5981298161203643	-0.49409426954029934	-0.26995147088559096	0.5153033175525702	0.07341285295201247	-0.2555575821881907	-0.7783951881556407	-1.263541408233528	0.6436754305864878	0.8808244795842982	-1.0857690617998865	-1.0255725564645006	-0.0731129761593273	-2.139513218158791	1.2659593466500394	1.3880101272028864	-0.4967103805915721	0	0	15	4	-1.2856687305248662	0.8517379268662577	0.3061943810814955	-1.1035756432879784	1.2058092585334563
-0.4426061015445032	-0.6176117538649135	-0.10677239364464404	0.9992883089667782	0.5022949332862605	-0.2827993853790883	-0.6132982747438224	-0.4938550980548372	-0.26794279680823374	-0.5728659585319517	-0.4611949662239647	-0.2597790983461288	1.3287581176140124	0.8823113702694567	1.2624814516260476	-0.8780123562941005	-0.39401298488235326	0.1465661287523306	-0.07685660922707578	-0.13809274839023003	0.03925325544916326	0.7751882536988672	0.4979805640427126	0	5	2	4	-0.3236246799063652	-0.18556830269642705	-0.6617433880034711	-0.13556712417973357	-0.594192005269117
-0.5954475478675407	-1.157759042357236	-0.7103624671618863	0.8578094116456623	-0.4759642982514747	3.771914856244858	-0.6151939813835784	-0.4987210703201063	-0.2758417654036147	-0.5564668784077663	-0.4500810151256077	-0.26277340781295655	-0.18026946113728778	-0.4068901769954892	0.5621783999843335	1.174773248816218	-0.3898342252282917	-0.5687787926425326	-0.05290227105305355	0.5633287835888958	-0.33853211764744634	-0.030700464301232647	-0.4989276181607486	0	0	20	4	0.16469061230505178	-0.4412559199023357	-0.06361631678440949	0.40681344782288476	0.20510447839521986
-1.4528794118435553	-0.452858439143067	-0.7370568118626898	-0.7542703206503999	3.297208378155117	-0.2851056339921584	-0.5909092448244956	-0.4776514027512094	-0.27148888414454414	-0.5511910521966155	-0.4638398439221035	-0.2553392969741392	-1.2258223946762778	0.9006616366446082	0.4435160608545154	1.202256575232391	-0.9398583016681566	-0.6598409097548561	-0.13048451752777196	0.5937599081093685	0.8672765325025775	2.226897798098083	-0.4994318789153847	0	1	21	3	0.28504460743497456	-0.01073788064612402	0.7373223276635088	1.3400517132581176	0.6251721602614563
0.11229218343281833	1.0069590694623847	0.3138094098268269	-0.4894400338900357	-0.30725171860842393	-0.2791182608261885	-0.6173661670301698	-0.5017540675253702	-0.2688503477228877	-0.19355020384488292	-0.19666680869053965	-0.25323862301993233	0.23990776364386024	0.9036959341266185	-0.3126664768655967	-0.43414972198625756	0.2832978689676782	1.4046867615179353	-0.046383022868974985	-1.2636658134316108	-2.067751633208492	-0.0927317444801756	-0.5038244146795202	0	0	2	3	0.09804036107876697	0.3130849336669694	1.3474890909903592	1.2858722495925758	2.0493967202884713
2.0162090009129505	-0.7962183895608145	1.3014216786788415	1.1303175494568356	5.481436929452837	-0.2835970032004145	1.1392151249779592	-0.16712841616631322	-0.2677253502805978	0.48349625243182554	-0.08910586671147193	-0.2567051747847459	-0.2669421446593996	-0.09065626696674585	-0.9484583434649034	0.2718474755636688	-0.41018620474015033	-0.09693757441608292	-0.09083571635420218	0.9358691784984247	0.8751990436925631	1.0879647068430047	0.4744993110479725	0	1	11	4	0.07723890777005551	-0.3422884547578535	1.841931997026266	-0.7003540024756472	1.3255693625655323
-0.6477243290795667	-0.20539720345953325	-1.0003530803736247	-0.47596036825713056	-0.520327884146546	-0.2783259757614043	-0.6084405817831208	-0.494166121985007	-0.2745148516506579	-0.5469081325032845	-0.4580443710061517	-0.2604163442759393	0.02290755745498968	-0.4464480736928268	-2.2166830281087666	-1.2151435050041512	1.0070036354466765	-1.266557853112308	-0.137070021930095	-1.3249978159401508	-1.1587208212883435	-0.6289663693912606	-0.4973904744087114	0	1	9	3	-0.8853861148528478	-0.5222542567010973	0.5090869755568159	0.7323220357218589	0.27275289478461284
0.4637673730891135	1.0645010250471323	1.1903622728513885	-0.1987855528710383	-0.11122459108338195	-0.2851776121421725	0.014060311497923262	-0.06509824682288778	-0.2736372267041948	-0.5600418416702668	-0.45844422785351735	-0.25040463478113084	-0.9799215189581294	-1.5753955353021283	-0.95915119510442	1.5480693879239746	1.2683101922213855	1.2274519278393021	0.09220812527733484	1.5481596698460014	0.8787188097511948	-0.8451872542099655	3.6759869738275466	1	1	1	3	2.2822574728858944	-1.1568374915722717	1.1611283393669956	2.318998402706672	1.6627987279458356
-1.1662172945966511	-1.0541264513853097	-1.6662429044370368	1.616234842333951	2.1890514910717163	-0.28082047229107726	2.9282903901376107	1.3664380490869543	-0.27397607394115087	2.051902924966199	3.2487971257581707	4.057129950831031	0.9679137260592474	-3.026095737241647	-0.5598528372395895	0.2750251067864417	0.9771062532506999	0.2584134708737649	-0.09399850789816645	-0.13182990120553498	-2.2227753041596197	2.2643411844815606	-0.5112349275558274	0	5	12	4	2.0855362912900777	-0.3784664337639052	0.15057682188979515	1.361272273481723	0.2851335144762448
1.1236925462552185	-0.715726312260221	0.2407658241262698	0.6490100625964964	0.6749914907117303	-0.2871854345257778	-0.6123710481034315	-0.4815842473208506	-0.2723524490956175	2.0071588204526805	-0.2637810196036453	-0.27036823688026024	-1.078051073292546	0.577390766856271	0.41874846201057886	0.23090085225442755	-0.8967868422937488	-1.5668971707214243	-0.13993034065350943	0.17925882671679777	0.8814745453604196	-0.7963816661488691	-0.5012690143858128	0	0	19	0	-0.027678116298535074	-0.2515547414911865	1.462428611664177	0.11490190430284347	-0.2192784653155444
-0.8403713602540199	-0.6155401034006536	-0.62264308242306	-0.7316749154333949	-0.6087275247029118	-0.2888143894983999	0.31892668212799974	-0.3292504200663801	-0.2795347200726198	-0.16403307193309807	0.19361368562819437	-0.26096629706591795	1.5481241415335787	0.21755306789522516	0.13637169087830028	-0.1471614578421579	-0.444069562909546	0.8472576183646758	-0.1021725080179614	1.4617908671950441	0.8732753317637529	2.2856565507124937	-0.509082324925	0	1	9	0	-0.4518916213034391	-1.3551028968753918	0.7178342128132386	-0.5377091772258672	1.061559624350042
-0.3218145649734496	-0.20780597306375276	-1.347666106974449	-0.7479879353415074	-0.6237262315871565	-0.27438516988454287	-0.6210124977997681	-0.4792860991417609	-0.27692433597625143	-0.5441267489140323	-0.45982161537269717	-0.25842653315467695	1.8801251292107455	0.8970135285775311	1.0093054468971807	-1.3966906201805738	2.4996965663189576	0.30990127248357746	0.13029289484220125	-1.3418594056734543	-1.2098867598031302	1.182504325600246	0.46680092138724033	1	5	4	0	-1.0494174621583954	0.6057192034912248	0.7804391916059984	0.4269988125359787	0.608446181681175
1.9857928643954634	0.2763619647562729	1.4172909643737155	0.6684159588054567	1.6451348751649697	-0.2876391239030665	-0.6129136949969038	-0.4714993144582372	-0.274861956372207	0.18123639085112442	0.09053146397558236	6.594337958269028	-0.8692583483231002	-0.4811966078171896	0.26105144119586254	-0.5153268750697287	-0.48631429221547995	0.3996425959211174	-0.09900368413575306	0.9657149182488057	1.2951656007855092	1.350564518609787	-0.506129272376215	0	0	15	4	0.9186209374861213	-0.5965053913785576	-0.6030574940071823	0.2234209255865272	-1.2411612312298144
0.6560296874530678	-0.2852652083022582	0.7994632308389522	0.23374724565487032	0.057656311817873195	-0.2752816049370685	-0.017888325320166282	-0.03885789905188007	-0.2773378945324922	2.046188610790716	0.9525569246150944	-0.25588597660591095	1.149266882911778	-1.4610235584493185	-0.8039291487244167	-0.9453484275477982	2.9297283946391	-0.36287251024376116	0.0159546013017779	-0.5232817819034264	-0.8025381081078953	-0.8747046580970081	0.44327641507181015	0	5	0	0	-0.8708447907639199	-0.7369599051774902	0.3361772395563461	0.27173369479517834	-1.4239526125190516
0.5309629006854643	2.0337724809864794	2.113519599259202	-0.7594772433127318	-0.58455029501179	-0.2754651115732234	-0.6106175373807871	-0.48004110217652207	-0.271079848235053	-0.5526691135271125	-0.47357341096268957	-0.25163856674688834	0.14361829092739786	0.9302957021445705	0.9658207084945701	-0.4897106759168871	-0.4335700464615839	1.5703378224046611	-0.11292445355694435	0.9593482582409776	1.2522463353623736	-0.230132424760485	-0.5152203764894618	1	0	15	3	0.28215924392339475	0.19447361027348398	-0.4854277572317809	-1.9047324106102894	-1.2080195599761878
2.9771730170801836	1.7596728124751215	3.1486646586436704	-0.7497839297503602	-0.5951957202913585	-0.28311037684553825	-0.6239587519827842	-0.475999413044011	-0.27418297333246083	-0.5640471178319124	-0.47821790400399167	-0.2616135657677103	-1.558538721576122	0.9435706889457307	0.37364730706098204	-1.1138485149472679	-0.6981709425197856	1.786083068368565	0.010377013383363068	0.5969918409261264	1.2217171574433006	-0.5485778715802001	-0.49882495632994356	1	0	10	3	0.8268922374421737	2.0923941306623264	1.183309741613885	-0.0012212735982740641	0.3788194012605689
0.09552944789685663	-0.9651276515395102	-1.0425053571888703	0.19953079139835495	0.46125019154315827	-0.277537026848727	-0.014458626723319535	0.04842422373967731	-0.2775877615405622	1.4504019267417	1.0029979409542822	-0.2584887537107585	-0.03277133612360261	0.22678803390166286	-0.08757357620162193	-1.1604303112644585	-0.17123486029729273	0.776059087712116	-0.0030585818172764873	-0.9181542119182693	-1.9483816893151245	-0.8754777494524549	-0.5079070151745804	0	1	13	0	-0.48400535983292253	-0.8231239695578918	-1.2398542258557985	-0.2418780237943438	0.8760330554411341
-2.0844974179916766	-0.3299555880123918	-2.368517310261802	1.4815271691826015	1.752946349538175	-0.2755834067920489	1.9252618011554292	6.284815588961576	-0.27412339087211235	3.5614983667824474	0.09366423232058388	-0.2553271080197945	-0.399789855918388	0.5954670959925403	-0.7232585997428619	-1.5038996261068724	0.2699390148030424	-1.3850956376914196	-0.05241435479499362	-0.528913431848257	0.8890884742128449	0.23849151915578773	-0.5080180934346132	1	0	21	0	1.0435342280989748	-1.0827276733486693	0.46368814903881284	0.07078663429293708	-1.062486484349497
-0.5977245104181749	-0.5538862293400646	-0.4660074417633955	0.6723570697543043	0.1343888807679013	1.767439467076898	-0.5884031992991414	-0.47882417207585304	-0.2763272064256995	-0.538102925730729	-0.4481881333287328	-0.2572330086602584	0.10443418032776813	-0.527889574190793	-1.421457542272208	0.8463509519527971	-0.9769699340209604	-0.9404684115383168	-0.15309205609066737	-0.19801974360876706	0.06918866534541797	0.7257403622518184	-0.5034481797221406	1	1	15	3	-0.20403474166080338	-0.2203618530205565	-1.7046536861855182	0.7639064287709294	-1.736525895584831
1.0634609077808586	0.8985787132826439	0.7308402345642058	-0.4813425928155772	-0.3918541341042133	-0.2832402557068165	-0.6167570776006728	-0.4752495561251933	-0.2734063019645717	0.4770215849498528	0.7330814266183943	-0.2542291277557292	0.4666086001691177	0.2349470446803858	-0.9593350260807318	1.170235393792821	-0.8004619390526636	1.5798039337150385	0.07745806533995346	-2.1365971886532105	-0.377622384347624	-0.3333816765386309	-0.5030530488205932	0	6	1	1	2.4039693818653527	-0.3920963719995567	-0.7759962422499556	1.4475521191441985	-0.28811652340157695
-0.6118201366871037	-0.5414639657371085	-0.6934696934646833	-0.4604385072380575	-0.2959705038665826	-0.2791925200680422	0.0015808215058668307	-0.22897931427414045	-0.27385366781881376	0.8447401945986707	0.010867304680414518	-0.2621247419846405	-0.4558274738203338	0.5673770458686275	1.297885738814841	-1.1376691821025384	-0.4874674366589233	-0.6570866161005452	0.4559419363892092	0.1866371595257376	-0.3486080993296743	2.2721979862325683	-0.5041025840801023	0	5	20	4	-0.9204628285292569	0.7589854697881061	0.8097173186376428	1.4099185613499525	1.618543030483136
-0.3158073528814056	-1.0859423991370536	-1.9782202873038164	1.944967590544823	1.7753245769880865	-0.2759282430283262	1.9644539933525706	1.230232219860151	-0.276763139130527	0.910931117987363	4.513986240712203	-0.25072569716288	-1.1259475244994113	-1.1143972550668764	0.22631248515071078	1.2232562355756715	1.086782985301011	0.018682085498931744	0.07937532027518207	-0.5186692529717248	-0.7783824168809079	-0.8395678070040029	-0.49615261660796345	1	1	20	0	-0.5035565356665997	2.2110472783245205	-0.13584945503720847	1.0101580285109821	0.3084592021664673
0.38345091309011126	-0.3926306348091153	-1.45053906673433	1.0270920369388667	5.576678583991855	-0.27365712291225885	-0.2900631077410669	4.015153268567472	-0.2792584894082007	1.3622850233669874	1.239895950494437	-0.25246398069456516	-0.06855675914942089	0.9500198141548802	-0.8253781778286444	0.20731579711591003	-0.5066200794464003	0.6411958894983326	-0.061697103900368616	0.2036561187716077	0.5060532429479002	-0.8631095956199787	-0.5106279258063957	1	5	2	3	-0.8224413975037523	-0.23701634793837734	0.053071717934688206	-1.7308468236665733	-0.4405014781896561
-0.6339360958835331	-1.2096809291285613	-0.6640675875471997	-0.24731055533174995	-0.023076320498244512	-0.2786231696608603	-0.27473749523777635	-0.46860829434704776	-0.27379684303437984	-0.5607835589622503	-0.46571071212239856	-0.2532284114934708	-0.8049582954626645	0.6215025027094327	0.34390288763370824	1.2102474149089513	-0.9793822644689463	-1.1233557416059607	0.31121789648909026	0.9827107990715492	-0.7358459207739976	0.15859589691777104	-0.5125383156978003	1	1	13	3	-0.30752065191113126	0.18115800620919265	-0.46327729936309825	-0.8071650382373189	-0.017102647750381395
-0.09596156402774139	-0.3278246690145259	0.3971113456281433	0.21970507875046394	-0.14901091922826792	-0.27865046929719955	-0.5860643287509828	-0.48490753775723866	-0.274349329850419	0.5193422159633945	-0.4719000943961773	-0.2528046307215025	-1.1319721994031051	-0.07959089913906672	0.17165311314247306	1.247763494409454	-0.32607390738518893	1.9134393287043816	-0.024663875388893516	-0.5233773201775502	0.8955282999053226	2.154138967820906	-0.49952812130689195	0	0	17	3	-1.1507770504234076	-0.2785605197548229	-0.36169050739201974	-0.7847341687381226	-0.3323707245334151
0.3874379749404477	-0.1608718742031475	0.5236613593452502	-0.7653152772460365	-0.6015841825788296	-0.284685178244018	-0.5952452167659343	-0.4836917342940717	-0.2741788528342753	-0.5562093398783874	-0.46895148091084154	-0.2697993322921798	-0.7656866789859795	0.9032037931626021	1.1689660069467913	-1.4241294384851593	0.49995637662416764	-0.34331783160731993	-0.14128202146482008	0.6067008330027303	0.07885033199020566	-0.18697331013625093	-0.5038263452661806	0	1	15	4	0.7478938812041149	0.9294236596439567	2.1244930038988548	0.5451840116596238	1.4959629395126535
-0.9855040379739494	-0.0631863276151608	-1.0508422764804728	-0.19768442407436196	-0.37175187143739397	-0.2901628180621117	-0.3022433452205757	-0.3377563247665411	3.797224527694186	0.8789009426859365	-0.4570268225870644	-0.2574876052774956	-0.281304251196525	-0.4344367543376244	0.6504355693329538	-1.5137780086077528	-0.2993667468326713	0.8853849967657776	-0.05833519458854777	0.607926050146758	-0.7659908065580285	-0.527680419342224	-0.5077058773648749	1	2	10	0	-1.6622113431277419	1.9028438656893663	1.6018512127473172	-0.5745957529384035	0.5634523049611244
-1.5064253993263408	-2.233096384086426	-0.9609907567006895	1.9672754726623953	2.9933328516393054	-0.27621309583821624	2.3222847762745706	3.0956231384596693	-0.2754302317484294	2.2775283219626234	0.012378917887820917	-0.2570901504028644	1.828344369014802	0.5536696206311202	0.39584263115870133	-1.4273520597676956	-0.8505289213846766	-1.1758186700850404	0.02288826187202382	-0.5359112503506945	-2.066006907164737	-0.8168944122886022	3.3741156253729345	1	0	8	0	-0.2973858093111555	1.56017520244061	0.7343676136336716	-0.5943197376270042	-0.4828923535626642
0.024371925276836515	-1.0792254288790908	-0.6598811406360651	-0.16369120572188037	1.1805919030199374	-0.27920157116198396	-0.6130195625783562	-0.37897179443198514	-0.2690470792426382	-0.5468453299924783	-0.4602493728869782	-0.25618094602890373	-1.5606301320883906	0.8797846805853505	-0.1387978007186696	0.9440840443488129	-0.5875370110232374	0.3549328092301589	-0.07809102206638834	0.9543583339783035	1.2849413396255895	0.008475294503104719	-0.5044293713731739	1	1	8	4	0.608783282041689	-0.6066430307253252	-0.945132310016799	-1.9827857379379719	-1.6151734881942834
-0.27228499379975163	-1.3459970297126045	0.29938400761030337	-0.7332570984837178	-0.60077254910705	3.706389163983505	-0.6112212774098851	-0.4931020531217446	-0.27483533489570194	0.5900877807702757	3.708389866873614	-0.2571283637422405	1.5851588918689352	-0.08704087993817766	-0.6701299924461498	0.20983434010738308	0.042264426886412965	-0.5318628168709114	0.04935807902650399	0.9575197285366613	-0.7355233233282508	2.764496047404922	-0.505754978879363	0	0	16	1	-0.436601898723202	-0.42382954273561	0.07302529632641122	0.08184329429915349	0.30555499625582905
-0.8402107541970201	-1.2190168670236208	0.18721398348179336	0.07772876230575451	1.4494197780890983	-0.27482161173815295	0.7624035328543453	-0.0851586876253875	-0.2736190901356231	0.8416794946975384	0.11667731393062454	-0.25458653441363516	0.8491472306213779	-0.8550780565374732	-2.020089826224634	-0.939329846566692	0.4023840592469436	-1.3554822987610011	-0.08674119243414541	0.23303120692744125	0.039393530674390886	0.2559390184172125	-0.5054644373064319	0	1	8	3	-1.749904934799603	-0.36753067605305834	0.655060639673434	1.98313703679968	0.8483303716415728
-1.9812710785490586	-2.318268468646655	-2.989049255151488	-0.7225314298068011	-0.5974173427069724	-0.2792359533182772	0.03096150152262789	0.9778603165899038	-0.2707853744408357	0.5371355097213605	-0.06549764233937488	-0.25656998809920367	0.3206414344165661	0.8770036450904578	0.5126569523202488	0.33305837734951316	0.8324686273204209	-0.6850242490847288	-0.14007442103575127	0.589520980185676	-1.1607741231296111	4.279223294078738	-0.49440474099672754	0	1	2	1	-0.197655318743438	-0.395995265517316	-0.6707428116503396	0.0541432345983607	-1.519109789293407
-2.3066276445399176	-1.291149776855925	-2.5891991104196075	-0.18293303922687407	-0.5188268402175944	-0.2802062291272132	0.7079263499466286	-0.3679647238916308	-0.2745209934954805	0.5151752036324959	0.8438122652277447	-0.2524895038551541	1.8472938454126828	-1.2877190063862454	1.2517942058735725	-1.1436417081577026	1.2837139903137584	-0.11652030607844585	0.003267635084781913	-1.3187722414150982	-1.8085618470625648	-0.8668334682921824	3.732251655310957	0	4	11	1	-0.6798778322406709	0.7679867158764284	-0.7733849993662743	-0.16295540595681934	-1.5911475187151607
0.4109045869350678	1.4482938218340942	1.109628896843637	-0.17088044646738304	-0.2604141785522909	3.776893895843251	-0.5982159256044368	-0.5006507497126363	-0.27313620620256596	0.51793260606168	-0.06128775040841357	1.9429451005024776	-0.29578825012265264	0.21186296786653466	-0.6669240115792523	1.2171770520071192	-0.40135519793623176	1.1601050991464792	-0.11574013886256433	0.5804054157144316	0.894109794681208	0.6726438292319816	-0.49631970003687215	1	1	17	4	0.7092497137533407	0.5606138743144496	-1.0854574262298913	-0.5977032123577554	-1.9208161815172398
0.018451811506182803	-0.6068470669475421	0.0897897343351674	0.24479300999046658	-0.6168838193889989	-0.28001672157134927	-0.6244162068042907	0.8421891517056842	3.922929024472641	0.167995718610076	0.19731806668348462	7.293838117481545	1.172753127604527	0.8953646378360989	-1.7171703415213153	-1.4207664840621461	1.8286576820341196	0.21931985583423275	-0.08982836107234635	-0.884453920174285	0.05703327570769768	1.9604876196870922	0.4956622227545826	0	3	0	3	0.20469982026451586	0.26143855158714524	-0.5347899849162712	-0.24200406522341933	-0.30326473863927805
0.8272288049069549	2.5535882872989863	1.80670731355225	-0.4429741024813135	-0.218456653247033	-0.2776940319710563	-0.6179038190586315	-0.5118818274072894	-0.27331213973837576	-0.20487376744849023	-0.3183283106819993	-0.2574223881304317	0.23585648118039093	0.9143514395092598	1.171689045097298	-0.6228053187953906	-0.5847364529860708	0.3917073544921287	-0.12808441359036854	-0.5186110161006304	0.06133581846660266	0.2928403595319371	-0.502643570843436	0	1	13	4	0.5587760265736849	0.6755782891709179	-0.8166980254093111	1.574853405024228	1.0323595266587928
0.41814246216368345	-2.380419356201757	0.3588083538274187	-0.7365790462487269	-0.6098871392763748	-0.2814888590285124	0.8422216451549591	-0.3315358095229051	-0.2734566416115574	-0.5572926414592865	-0.4580937407802245	-0.25734400078850667	2.1164734980470703	0.8939137634794975	0.45262076821244823	1.2490149987883061	0.5064560196873936	0.6185107684400076	-0.023063270461888413	0.20325423591134892	0.48607179168322967	-0.25834915818878756	-0.4991182839609982	0	5	8	0	1.276528781142331	0.7682664588740366	-1.4925051512807535	0.9398147274377787	-0.5941476708327972
0.08339766280370993	0.06406014705724011	1.2204059420559672	-0.749183136806582	-0.6289122155461997	-0.27948871737210895	0.33868552694806786	0.2059414035614985	-0.2742967913617414	-0.5630556737530519	-0.46714443117762683	-0.25502812233775907	-0.22799143106591335	0.2530975788777668	-0.826190256542136	0.8990142347398511	-0.9342463899818823	-0.19692742438712743	-0.11270072914823454	-0.14978511224719535	-0.3405041922096575	-0.8580687152574683	-0.4959574107304957	0	1	18	4	-0.3679116104402973	0.08841525995774935	1.292404669485528	0.4360152870210041	1.8069318467759619
1.673798137242033	-0.43691903993724873	0.5306029138623	0.019655581987952947	0.6153904338120635	-0.27885751689345134	0.3603185640659265	2.0180033627303398	-0.2735427039482271	2.2583137951290566	-0.12843435479081683	-0.25355998433868526	1.6935158946327475	0.5805824757809855	0.9405756323982885	0.8536069804446222	1.0742581409039647	-1.3667515824940735	-0.08509075382513977	-0.5259528918748737	-0.33391072803683475	-0.8391377290104318	-0.5085250332418094	0	1	3	3	0.5342979654732711	-0.3105118735601088	0.028570823557163838	0.7091806636035833	-0.21896330150117724
1.264683640116642	0.5914923387587864	1.1940643087717353	-0.4430467178422254	-0.24783881812628175	-0.27224169821388594	-0.6060895737248237	-0.4924837573056919	-0.2752623575413577	-0.2040974297255804	-0.3132312195569681	-0.2533494668410894	-1.0723874593456573	-2.015973494180161	-0.26210573298669465	0.919545588530837	-0.6923211671475191	-0.45179774188116867	-0.11530518375955452	1.473646146303478	0.47167918304582357	1.4681910985680018	-0.501901228971712	1	0	8	3	-0.10729145233253923	-1.1075445219692832	-3.434347180634939	0.5450578169804405	0.05083955170298993
-0.024940111327973635	1.082949235635983	0.02512260983737581	-0.7365641403443359	-0.6257364391871053	-0.28516199259610303	-0.5987200334950126	-0.4793698048941064	-0.269091353173549	-0.5554269972783683	-0.47012634969088296	-0.27327958678388864	-0.36883339737995025	0.9077919618096244	-1.7352188708769973	-0.9091501032297685	-1.1365056624882368	-1.4691156215146481	-0.03180524477325233	0.5989249182283078	0.46061032966985554	0.16735319698104628	-0.50085083530214	0	1	15	3	-0.00876527842130588	1.4147135741645265	0.913909790464384	1.440663992179924	1.375651621615479
0.2412585976453191	1.2926639011985004	0.7770414769637274	-0.4768550744830906	-0.3905083043679894	-0.28192162567218626	-0.6052978077169859	-0.5033054177771628	-0.2734433177017477	-0.5528165666418093	-0.4598355367192266	-0.25915054229283524	1.9424905498533436	0.5119338877225563	0.4060926963006495	-0.151294041155744	1.5892480853635291	0.649321735314002	-0.06188198602510693	1.5743778861123652	0.8638542434374041	-0.11680742015666984	-0.5076635447563931	0	1	11	3	-1.6005176481281094	1.0386038728669282	0.8481518594977464	-0.24144856574313261	0.7241027498258722
-0.1918602353306863	-0.5062017177505005	-0.6346022285016353	-0.7541552124491545	-0.4956929850231037	-0.28629299739393005	-0.6008690953255509	-0.46505485235331956	-0.276988285645898	-0.5557888770156255	-0.464607564011388	-0.25930539660941265	-0.6289014500393068	-2.8525276319828308	1.002036000547382	0.6439637293929806	0.2734623437950252	-0.4823478885790586	-0.02274287185287499	0.6136820292301355	-0.3788067386012912	1.4893098296670606	-0.49238967394716643	0	1	16	4	1.235009430955716	-0.3259493585885389	2.353791195773712	0.7586389437657829	1.6733937272748078
0.32226670603987895	-1.8419581976750083	0.13250812795965872	-0.7337404146962362	-0.5911998022879134	-0.2819611720898198	-0.5830568719347672	-0.4803046795891235	-0.27373723936045385	-0.5442322066023274	-0.4498024684368182	-0.261485026895774	-1.1558548698798736	-1.0602467750854996	0.2218685048979926	-0.15990373448838224	-0.996828472262246	-1.2290510540438686	-0.14175790849515507	0.9537191649462721	0.9114367129279956	-0.3388424509599655	-0.5022296085840201	0	1	4	0	1.3383936333085376	1.063587781922451	-0.3480681973227723	2.1000879008576456	0.7189382024934619
-0.7715379399809756	0.17973114125629952	0.1351264154346085	-0.7465108534441892	-0.5920179781195694	-0.27502789429070373	-0.6066552873180472	-0.4784000829597472	-0.2715793821576452	-0.5496515318079265	-0.45976559003659484	-0.25227743875261033	-0.8197852660705702	0.8988866903813117	0.9475895664037072	0.8545603348969436	-0.42085594752056793	1.650415143140532	0.033906821929501264	0.6045082786225481	0.8819725507122705	0.18945577138735847	-0.5044580548182462	1	0	4	3	2.4858966811433323	0.7709852904331376	-1.884246204883064	-0.8446351108106889	-1.7601521785211922
-0.2145170844741953	-0.3699718901327964	-1.2197341809579323	1.6256643610203445	1.0510270612473953	-0.2802040509258664	0.06670163689034264	0.626960409215452	-0.2814241946955492	1.3338884999573437	0.028402391658265965	-0.2588436438695004	-0.030049233453768517	-0.11456072074637533	0.31711868197688653	-0.9699279477071104	-0.24903007071188454	0.8960453772647773	0.18838119815907578	-0.5244900687732456	0.4715053802042721	-0.28867211234623386	-0.5119634178536705	0	1	9	3	-0.11345993488384098	-0.5012480462036485	0.006932299801325703	-0.00401895315817398	-0.22091862657258418
1.1022237659114276	-0.8099290745795975	-0.06447689287469505	-0.7487205780039158	-0.5864867328039133	-0.27918612566431805	0.3690885646474862	0.35635626057074354	-0.2709360334701808	0.15011677981076205	-0.01317612628261193	-0.25668430332631714	0.30743026022180575	-0.11781446514314343	-0.2177220769031278	-1.1995641118112215	-0.27185573561955	-1.2187698185015305	0.03833248225566354	0.5939611186009756	-1.193603097252432	-0.41674933728071045	-0.49840331952417694	0	0	17	3	-0.05174080860263652	0.7597237189260239	0.2150902289264017	0.34103800328704603	0.3039123146643197
-0.773168089222077	-1.4466902772099213	-1.82593726028643	-0.7684977157557624	-0.5982099749613113	-0.2809595875453435	0.04982628985171665	-0.3136388907638767	-0.2688019296491818	-0.1949127299745993	-0.3183887520317052	-0.25055935568697113	-1.1730368902208987	-0.7535616289385035	0.8044105869238716	-0.9586088217827534	-1.0067453740969639	-1.4894585584858127	0.0021603883887885977	0.9498582190543	0.8991549888774993	-0.6183010461710943	-0.5085819816697584	0	1	7	3	0.37946655247621586	0.2769715591620659	-1.8188489200488793	-0.1703189203588942	-2.557225119763088
-1.992121715199064	-1.9754466100096861	-1.7993594627890372	-0.4685371178689562	0.6984885310537008	-0.27366828047268055	2.125549405798972	1.2562189918788893	-0.2753925968529629	3.6216995455780134	-0.4604012363566254	-0.25681322344392543	0.7754574344003767	0.5690767194832029	1.680189616189272	-0.40135751608365466	1.237004082423677	0.0957557074927275	-0.0541692978460077	-1.3492917076423712	-0.7779713893870229	-0.8685492322313031	1.4429652927457262	1	3	0	1	0.8915289957338229	-0.5143896925822673	-1.162804355545165	-0.12093202178129017	-1.4597401098186666
-1.2363613010770562	1.2243493078246512	-0.48816565274907714	-0.740336268576692	-0.618112445941265	-0.28741845245166664	-0.60909716593331	-0.47763076707663993	-0.276737632338658	-0.5538337226324875	-0.4580952502779146	-0.2624363123085817	-0.8761136665623379	-0.11482700220736522	-2.6388586496627906	-0.15946603773573922	-0.2922250212054365	-0.8167098780494376	-0.06375752205609539	0.6243509844402667	0.8822929031920206	0.9183554976953431	-0.493323384143649	1	2	13	4	-1.475496835570281	-0.7929768653084073	1.2198052158620314	0.1648960946470463	1.0782753896982913
-1.9476407921710894	-0.8615820423399835	-1.6236189142155242	-0.7553280973679701	1.567414009778827	-0.27755131843432507	1.4210853112484574	1.144994765349256	-0.27770595215831917	-0.1820284042904522	-0.024368976887357806	-0.2513173217711856	1.6239018263757155	-0.42169527941058194	-2.2253949989357693	0.072035508236195	0.41501469894592913	-1.2319771323316429	-0.005885556871622125	-0.5228151522007316	0.508146630080774	-0.633483003465292	-0.5135753120919283	0	2	1	1	-0.06271436044834483	0.06354312298623377	0.09434288444087198	0.18163528181263333	0.19383303434554508
1.07365985900014	-0.1404895623176445	-0.7504083566156649	-0.183530175473585	0.5816041484826042	-0.2818641383258807	-0.5951058961959279	-0.4782191051463074	-0.27510466328373545	-0.5601894028404393	-0.4544662098871795	-0.25614699102694805	0.8573971592114973	-1.1695344748642051	-0.8574353714565323	-1.214296245842117	1.1618758266942364	1.3594784528180703	0.45241539631960537	-0.1467018268401593	-2.109924433664702	1.6424646510440128	-0.5078789083799177	0	4	13	3	1.8052565486501322	0.4468157767754217	-1.9934936489613606	-0.42089526088161167	-2.88979844696091
1.2702547685761079	0.9200715585416783	0.621836739941738	0.10682826073594767	0.11671926206041308	-0.28891146273574764	-0.28370695269411444	-0.3869077843926374	-0.27276428650498147	-0.5551735879720224	-0.45666284856289907	-0.25876659724993806	-0.2449849620123799	-0.11884049929557597	0.9929387940126505	-0.9697388301536415	-0.9187803409423613	-0.3671993047943202	0.08715181936384268	0.5976815235590973	0.8807080157644637	-0.33302130183078327	-0.5074016320355704	0	3	17	4	1.9782320548204235	-1.2189842972971348	-0.2733500568760895	-1.0807030800299133	-1.4512040671039925
0.15318069523295202	0.2716282424272662	-0.28133996974545145	-0.4889456571902567	-0.5011242325437504	1.7361952822283027	-0.5996762663386955	0.8032855125047141	-0.2754429430144011	1.343636661886425	-0.46240106345193616	-0.2507412055298734	2.2245284891276724	0.23051250888718813	0.763734489663111	-1.2315986249257431	0.39793445441316033	0.2085758851424206	0.03572835907233728	-1.302819741686955	-2.0652161579244597	1.700516913825041	2.442086452628591	0	0	18	0	0.06172453433359082	1.989627750999515	0.6186592694416782	1.176843614966303	-0.45294357690592935
0.3884204006591879	-2.765437013534477	0.38597504182476783	-0.7592710072497147	-0.6338757268422456	-0.2836926293358698	-0.6180176823305009	-0.4626886199905611	-0.2789519403868178	-0.5724653322733916	-0.4550414275797932	-0.2646700766525918	-0.44116470777730393	0.8952831267958313	-0.4109515118958623	-1.1958535225921512	-0.2548364587593826	-1.397722071018172	-0.05460810481046678	1.4919270528925492	-0.8026912910191091	-0.27109217092406623	-0.49901205393631604	1	1	13	0	0.8640979840842838	-0.012916163526065061	1.9426371780814182	1.247778402359045	2.2968399870691947
0.8125491341609532	-0.10991994153234275	1.403439228161319	-0.7522890408284271	-0.6015852916580282	-0.27904372022210894	-0.5956912637158662	-0.4706035830192996	-0.26813270422502855	-0.5610065038653063	-0.46477987864348286	-0.25537245494540783	-0.7829087097090506	0.9281265342786598	0.34116658908243425	0.8590618830189954	-1.0150924608655205	1.3386335169643941	-0.13580013378362732	0.5976631197908981	0.9018672040751653	0.14126892359719617	-0.5012161637006943	0	0	13	3	0.6012411098085632	0.266128933036741	1.6480313707679026	1.4996302859010155	0.08550086915725538
1.5996877727366448	-0.864580925020975	0.4521204031064951	2.004921045977194	0.4090212443202562	-0.28502889383935875	1.2865975554441953	0.4580602140842339	-0.2774845885902609	0.16230304213502944	-0.14451971342291942	-0.2605325221027692	-1.2929105428793075	-0.1289448539499586	0.6556940743182428	-0.9799104615968226	0.02060324873117625	-0.07384129857368582	-0.10373028153117347	0.6195727435833315	0.8648332779706852	-0.5849082058764679	-0.4997369563610979	0	1	7	3	0.21235777352732033	0.17014698588027938	-0.2163617322642023	0.659942020148427	1.309370316085086
-0.06465466048397173	0.2745492832142187	-0.23139459461720036	-0.4614093127678981	-0.3069574234280463	-0.2835782196274549	-0.6245305187202741	-0.4889651096334837	-0.27457514870959215	-0.5538408289509695	-0.46427032032392157	4.101620288291576	2.084529397429459	0.9029133935147974	0.08762391884802052	-0.49903520402513285	0.10447188290944665	0.3474063774129583	-0.12383981909443278	0.9546840092859263	0.8959450806224736	-0.8031864143664602	-0.5025121040541876	0	1	12	4	-1.159242219236501	1.1580329140435763	0.27117065279838115	1.2034618014997114	-1.156418315571933
-1.138957532345578	-0.28074594009149656	-0.5867448029944826	-0.774632839291574	1.1518418055792594	-0.27714626952779636	-0.6072118898252956	-0.47286718439571435	-0.2822922522412994	-0.5548322106472874	-0.46935628867111434	-0.25512999259522223	-0.2362759959148153	0.5802664161065381	1.1138762646344587	0.5650493897333725	-0.5744160098683899	-1.4475381017514302	-0.1141251130712407	0.610729917161483	0.8562336854426102	0.13638480806895406	-0.5019413000394142	0	0	10	3	0.24865103281486656	0.6639627497538538	0.40966162011089147	0.07785604668192059	-0.1149405898495634
-0.47665077952628476	0.9542862796414757	-0.5521796634861879	0.24891756585693686	-0.28541136511668375	-0.28171168752620446	-0.5995015182725305	-0.5049207189324147	-0.27995023296460586	-0.5546256935184454	-0.4591568691706734	-0.26111309109154646	0.9618537117653025	0.5688502682896925	-0.0722271995198486	1.1948583006411604	-0.12756940397994077	1.393321406179317	0.07495196748105318	0.9883881086660804	0.4716207208801399	0.12863847343737173	-0.5023911361096459	0	2	4	4	-0.8264861081985228	0.7630396803904775	-0.37550637641025575	-0.10281432666525747	0.684431095071357
-0.08373849179603518	-0.6812097342337979	-1.1649721867678346	-0.46860433398368906	-0.19746462038025603	-0.28094089561223395	0.997694313287874	2.2236603112045463	-0.27496754737314866	3.419414300009151	-0.0735631790705789	-0.2569478425531294	1.25456012990862	0.9179991018161648	0.9155465898872255	-0.09605213806107302	2.0350485934940545	0.6598351973760825	0.16733803784546936	-0.5583980592288165	-1.8505914032906876	-0.8986728053720991	1.4277867465024856	1	5	0	1	0.6309582087529948	-0.7282124557424823	-0.3363949856487513	-0.05322473830066407	-0.972601162287678
-0.29820651715288665	1.776091421817652	0.7107312831907809	-0.7193437177369585	-0.4388906684879209	-0.2701720653764526	-0.2806871551147641	-0.40188020721814177	-0.27737747197111845	-0.18882435309353215	0.03567795418657762	-0.2530465054988881	-0.5122249973826735	0.2006040761200772	-1.7740678535671868	-0.5424126681654802	-1.1013486263031707	-0.00561741188895315	-0.0174108744819456	0.60044095011133	0.8972342757664242	-0.17318173414790372	-0.5059360111599377	0	0	3	3	-0.28355228793738607	-1.0513580713174193	0.05910923014879921	-0.11975037171403674	-0.3969195097880983
-0.6471923987256386	0.9821354907519269	2.323146112883822	0.9869080921279518	1.8091444976595796	-0.2830808906419897	-0.29322832787253184	4.2448255001628965	-0.27388214265705063	0.5551066578326782	0.0017484144239923866	-0.25686235495240345	-0.9034568235527249	-1.0414540096900142	1.5392195242128213	-0.42095132449673855	-0.03435520472477449	-0.5868655549833622	-0.16240432305920183	0.5974717803567211	1.2943901727407823	-0.8008827638613292	-0.5010591115122435	0	0	8	4	1.5107189910168868	0.40357453302847207	-0.4640332390382351	2.4356386917703485	0.04822209976620018
1.4929243029176549	1.9035300366171244	2.414226375802787	-0.7585894321089722	-0.6145505113181985	-0.2879025208719664	0.6848399756637211	-0.31131358134319886	-0.279396734268648	0.16994953092684686	0.9008565895750632	-0.2647266840099779	0.17624092705225106	-0.46600567761028155	-1.5813344118405723	-0.9391646968952855	-0.6995554175255846	1.497166185105844	-0.1023457654979965	1.5242376364802968	-0.37880531590756567	-0.8292689247298259	-0.5049115291614951	0	1	9	4	0.00020709875760266394	0.11237819046954478	-1.0720704818296554	-1.156802495122386	-1.5448658305219114
-0.04448368083264076	1.4348535400551479	1.2292010182349955	-0.7378379511720896	-0.5957771178044776	-0.27964560671859406	-0.605111173670667	-0.4843005157133209	-0.27059999651809824	-0.5437929733477048	-0.4441309606349826	-0.2504241820294267	-0.7828551612645209	0.8977827218470668	-1.0298180744379892	1.3580222753454219	-0.6955868380288973	0.5864839424246544	-0.16321929590453715	0.9511125419378113	0.4707918049546803	0.5487991202909708	-0.5011128160055986	0	0	15	3	1.1699192570257833	1.3937089485275211	-1.6097581662076568	-0.7719336159685715	-0.48011491515686844
-1.5610578404429816	-0.29156782702759226	-0.4464816991649669	1.4148383803387703	2.289188081561637	-0.27788023260725236	1.241279624155502	1.6446177766587435	-0.2733255778650824	1.34793840909101	0.8339631294045428	-0.2608116652352254	0.3986215509948226	-1.4024549139973954	0.711713418966183	-1.2147978256535226	1.085161192763035	-1.3495888858774059	0.04498989069784371	-0.1365994699668764	-0.7427139996703426	-0.8306927758990498	-0.5053866750105385	0	5	8	0	-0.029083837678634816	-0.18424616055239657	1.3040937800184937	0.7186453718363225	0.2513555948306946
0.7556018103074492	2.9105427897999308	0.21988604658173416	0.6900996095139225	-0.5597457283002935	-0.2806133523830026	-0.6151754094112705	-0.4862822460429477	-0.2761982602091371	-0.18203971392812393	-0.27719245394209535	-0.25691774484844476	-0.9373961054219184	0.8797334462919164	0.9251737504520805	1.2592237956338792	-0.11078449633613202	-1.336809296351851	-0.03992444865193467	-1.2623515251126867	0.8679183000539669	-0.8925628304018423	-0.5118357938723679	0	1	18	0	-0.0709391720161087	-0.5215544820611107	-0.2793757078253675	-0.2076064515060213	-0.5772893485448692
0.3389192980104977	-0.07070142863952286	0.42407454022724206	1.2437179113659704	-0.006919588138997665	-0.2829880537043212	1.7985203962927665	-0.0930813418397799	-0.27394845455275935	0.46515590264087914	0.4653498240133211	-0.2522143929385131	1.224247245426623	-1.008205446857049	-1.0610780526240213	-1.5549877709596387	-0.43636044617694975	-1.3014959794240564	-0.12223517222067187	-0.5228953842707321	0.8903147480452769	1.3621057499483702	-0.5057415688571749	0	0	3	4	-0.24429958813986102	-0.5224812041806042	0.7910729271264915	-0.00919613522003554	0.4010448736477793
0.30378933260086033	0.39558130604118635	0.6066975659622937	-0.7292957372138029	-0.5993707875300426	-0.2890127262124512	-0.6118457278693172	-0.47756026460540374	-0.2749357803350944	-0.5461447718109347	-0.4607858847289769	-0.26113511547728446	-0.10174895378395266	0.2384260506164012	0.5775438039993249	0.381615094700025	-0.34361804653366357	0.36012803144629757	-0.1380837979303645	-0.18458720592236186	0.9069338612045051	-0.25276329747258147	-0.5008922787693048	0	1	13	4	-1.2080185378469996	-1.4393563047781244	1.5683317104276153	0.6973465326367221	1.7458263265572704
0.7151220608086913	1.6670876326617077	0.15225350282540917	1.2288462899376462	1.8717839234960976	-0.28158017544663316	-0.6039941163576524	2.234444188950286	1.8195354600124825	-0.5537508736030085	-0.47311652689299777	2.0264229482965592	1.965332951696331	-0.14635471804559794	-0.5800096082753747	-0.5830035330086556	1.3408994942006016	1.6634042449838502	-0.04348109897088022	-1.2217900082717457	0.08295262620122641	0.6874575519437891	3.5753535915144132	0	3	18	3	1.5502452023786981	0.3788430420746914	0.510370140227448	0.265474228044116	0.02255363326629689
0.3372984151371112	0.6720172136808068	1.6024506177680615	-0.7392654051146383	-0.594416065039827	-0.28375882311700634	-0.6059239306778762	-0.47674756635036347	-0.2716202993861489	-0.560190839588374	-0.4634220358668657	-0.26398647195600555	0.3922385663463124	-0.1253920103294206	0.8297246062397096	1.2314649642401807	0.5125177888320921	-0.39791429127593075	-0.12944079534427	0.9409684181095368	1.2875406713662725	-0.04129359573024053	-0.5003764728187992	0	1	13	4	1.5944019842720147	-0.8254548539533318	0.2993066989199765	-0.8813452406496415	-0.834192554058722
-0.26914077121201974	-0.6491585147876135	-0.6128636262545387	-0.19326536562811827	0.14391780818672642	-0.275468079435062	0.3168735213360936	1.8081303000606042	-0.27375774623871496	0.20468535828945478	0.1570776178815492	-0.25130975866498995	0.009892225146500344	0.8837364391179682	1.2483433513466282	1.1826117882323566	0.5294156493029447	1.0232471627768271	-0.09145885533443193	0.9318178853706285	0.9038815059156278	1.1419772862909283	-0.511730994166565	0	1	18	3	-1.0949693360703423	0.2177490814531716	-0.4719119558342998	0.8127644502276481	-1.1836107791473682
0.43735682329064435	-0.11268301189186863	-0.3373041263514735	1.52474960853297	1.1516155603407912	-0.2817185371001597	-0.2802705646611785	-0.3642204930507951	1.8254958378527109	-0.5587548115593941	-0.46649780520797174	-0.25049561747013815	0.5532876724169177	-0.8532826351309881	-2.7174511846436666	-1.2431510433109336	-0.1547262706170065	-0.5392386816005653	-0.02119247902096528	-0.5231925666945495	-0.7429046045573799	1.004852579913199	1.415481866370935	1	6	9	3	0.6813216473941088	-0.9855169649104594	-1.7127500255269568	0.3360609921522334	-0.7482477131562104
0.1454019681458797	-1.6369712927652877	-1.6414846419965663	-0.7473753794011319	-0.5832231021935956	-0.2705298750461091	0.042237686389699686	-0.019719973458617424	-0.27387949588731203	-0.18575560111602857	-0.14045624225328274	-0.24545570036603664	-0.2622404648409605	0.8883336089455979	1.0652645279387298	1.4494831957528282	-0.5981191115540495	0.460669827363013	-0.025461840631159124	0.5999120514553744	0.9033851695604124	0.05356425643657165	-0.4932476872675758	0	0	3	3	-0.026425326349306277	0.6521745833091619	-1.1363540611794893	0.07092432107139257	-1.8727803499107287
0.7771256839736597	1.2236140501876174	1.6561468691295556	-0.7600564062303368	-0.615588832988841	-0.28446960496845275	-0.5914196846342424	-0.4638883774044572	-0.28081835403815547	-0.5543323936395239	-0.4540140943713157	-0.26689123837807904	-0.755693413878392	0.9077689088492894	1.1736218950326642	1.2029220637166524	-0.4773277815675976	-0.8089236815947065	0.007774312939081478	0.5944371834151493	0.8850277186281166	3.660448379942035	-0.500144376298129	0	1	1	4	-1.393993351179846	-1.2414458234950523	0.6804957311946414	1.9265805601132815	0.4877813625960322
0.08273105045574004	-2.0406553756626984	-0.44859644829382667	0.6133468845142014	-0.16640387905675944	-0.2847155817115012	-0.6121810816501168	-0.4929064916117512	-0.27614654344493683	-0.5527207373090764	-0.4506531991252439	-0.25434773424373036	-0.5243941750592009	0.5274272693326245	0.8162510447533531	0.8825278995228817	0.7839691981975978	-1.5570731817029224	-0.05871099550923885	-1.6673283952727214	0.8707482763652625	-0.8483773037402259	-0.5106385664306787	0	1	12	3	1.1318066662951694	0.3498747519789065	0.17187014402767842	-0.6455116040898166	-1.1898572176585163
1.0479457391479918	0.34420558087000785	0.20952534100923748	-0.7571493501438027	-0.5974335537623001	-0.2799106437811798	-0.5807375120786591	-0.49284842454419553	-0.26990023248191614	-0.5447457497189212	-0.45191051108403035	-0.25412095740091134	-0.5972093395246492	0.8988425878244745	-0.6170900897653626	1.1012268363216522	-0.02443578238234239	-0.6605903690499151	0.2688273356784039	0.601465603094363	0.8942324287748297	-0.06803777576950029	-0.498415453082925	0	1	14	4	0.5174337359791598	1.723072513882375	0.5835578031437292	1.27996068272423	0.7325042289849125
-0.8503828600206582	-0.623292616457035	-0.623713747332566	-0.465923982612769	0.776581119662533	-0.27716498944327356	-0.6066573374381657	-0.48171135820548266	-0.275920092707648	-0.5684793529259334	-0.47427847213006763	-0.25113948333969893	-0.7089362492363481	0.919768474798839	0.3749980161208166	0.7020166215247452	2.9224335681269884	-0.1940665354144509	-0.16092306563816203	-0.15541642477187062	0.46154209164909854	-0.05768955646300205	-0.5046837677079067	0	1	6	3	-1.526788972086668	-1.011778726327052	-1.7931015001134392	-0.20120335055655147	-0.6890765677669614
1.4326172767304388	0.47104216441705804	-0.7227483118415203	-0.7175690483136166	-0.6025812175257849	-0.2798549692547727	0.3425550791059509	0.4785020611691304	-0.2772569949231917	0.17813940537335757	-0.2675203167849268	6.060228976656728	-0.7247947803273695	-1.2067924421001974	0.26906931898587677	-0.4978108590438913	1.5765275411680166	-0.3780967996495288	0.19898413224053385	-2.2308796443544265	-1.1973127520626616	-0.8262175210806962	-0.4930624336902025	0	6	9	1	0.3230980661887233	0.43126168022286543	1.5700471716422286	0.67048154928083	0.53925776957001
0.8945764680384276	0.22955880959839875	1.3907105188044282	-0.7227024340305019	-0.6047768031429357	-0.28458355397747453	-0.6186031960444975	-0.49940900570549024	-0.27872190166028327	-0.5431820611078507	-0.45666543370697776	-0.2643716930862376	-0.3699709530515098	0.8931749036356699	0.6580118191043466	1.445429013286124	-0.4633676602384973	0.14132692172099282	-0.018226561135695568	0.5843737975795941	0.49730840446413893	0.32323039048582897	-0.5029120236503726	0	1	13	4	1.9033028699854606	1.0714287685269541	-0.5166384601756758	1.0611310805065148	0.08914637906201098
1.5422198364553092	0.3326193185817481	-0.3787907096559421	0.17857711339270854	3.4935205643444647	-0.28770051356362714	-0.2921353083039643	-0.4991247900577796	-0.27224905379801834	-0.558212581941975	-0.46067137874147074	-0.2586429239312112	-1.1339541016999992	0.20734983173680563	-0.41918167314203725	1.1794411631312758	0.1183254816670768	1.483120980288628	-0.10165177271425395	-0.1386431663871789	0.05050883096388403	-0.47640909232011275	0.464131959372965	0	1	9	4	-0.16942187905791511	-1.0527468374406992	-3.2995397042254337	-1.4202243185405443	-1.901733292821671
-0.9560046893880084	3.5705122943822216	0.7386854402747453	-0.7323865420800499	-0.5977293652359774	-0.2859471880251422	-0.6072818151240218	-0.4970434498942419	-0.27044092747324805	0.16741242481083743	-0.45953813818433037	-0.2571349019792759	-1.3238723833932922	-0.45138197725580553	-1.5529907397752738	0.6366999364060915	-0.5918254483499522	-1.2711909593252628	-0.118770668757089	1.559597561397777	1.301543532214768	-0.6567768603459812	-0.5095329178611241	0	0	4	4	1.2403600872767422	-0.4141322122415473	-0.23124228069836528	-0.7704251228158525	-0.6182341282661161
0.6929612967464216	-1.2830518732032614	1.4163906883525326	-0.19055750540568517	-0.4681547131107141	-0.27964815378716523	-0.2726875690966364	-0.29925105619446485	-0.27617223016883646	0.5488382152555685	-0.35519895412599123	-0.2579231731304733	-0.5057651718993026	0.21531947831166787	0.05783752484859683	0.9823898885295487	-0.9028239095814697	-0.7698644872765198	-0.06619274747887849	-0.9328991296181037	1.29158099745347	-0.46851589836353663	-0.5013822674193137	1	1	8	3	0.777457088867596	1.1245397186589374	-0.8595296497262445	-3.0699524669213845	-1.6089314849347454
-0.3339051780048691	-0.24341928691696205	0.29429110644085377	-0.4595869544303127	-0.4679630663513673	-0.2870471512421125	-0.6079373285655009	-0.4786376930849541	-0.2805763534454387	0.20863520796344023	1.5526786768446434	-0.25077473333469197	-1.1671148186719134	0.21905291155907453	-0.47421248034368846	-0.6301904394610073	-0.9022066858759137	-0.6993064110372929	-0.14407274811753057	1.5745789744963716	0.46260570790989225	0.5017556282413318	-0.5042982477956047	0	1	17	3	1.1330981316590882	-1.6509296157663709	1.793302093081104	0.6632191195513584	1.4727939428687447
0.4095306828646667	-0.5851899102867768	0.34658361855016806	0.8278922899788017	-0.4820460819843292	-0.2810590830364404	-0.6040945415397527	-0.48409828769576513	-0.2720263472066319	0.9089834597645672	0.09391768179710852	-0.2550522701861462	-0.4180741643951029	-0.13426101846042357	1.6253779768528158	0.8982034163068998	-0.09080217104324695	-1.6458809595747146	-0.07483551434484037	0.9452359091493632	0.8938011129233129	2.6398459454455843	-0.5102551376553124	0	1	3	3	-0.3147267135711165	-1.338150141362563	-1.3937541032053162	-0.417520179160113	-0.6467225720920438
1.5076581730498737	0.39893095650564114	1.6496831731153807	-0.479441286698384	-0.3137980012487769	-0.28227417166376584	-0.6002302817438037	-0.5055303072061983	-0.27952272092665104	-0.5679301091713788	-0.4805622252272493	-0.2556849786360098	-1.167787489714657	0.23845487993961367	-0.7144539773224543	1.447777396206295	-0.9351597156106675	-0.6519866859935988	0.04223975088989271	0.6261024861596377	1.2782784345441875	1.1834342686101174	-0.5015555815462547	0	1	19	3	1.0716725911199791	0.3204853572011923	-0.3248224025823696	-0.4270533205925944	1.3385613656397195
-0.3566820601556866	-0.39876500449261487	-1.3879964511913365	0.6620597917733055	0.3706987334908369	-0.28264470755316085	-0.6027764773660892	-0.48873970076482	-0.2732133443574918	-0.5543692767608596	-0.45568930801660545	-0.2576976004937688	1.0758658155488694	-0.43783604071926574	-1.5232318232843491	-0.5554876905270191	0.1356732335131251	-1.3471464403485773	-0.07753279430754292	0.6052908872527445	0.8859965790812439	-0.6465574143425132	-0.5070320815575226	0	1	19	3	0.16284989202159028	-0.028071114696559762	-0.108269656808476	-0.17269234790949076	-1.0207985936728854
0.6455847038825108	1.1006402113945573	-0.6769193474622319	3.406171667333368	2.6896520881783657	-0.27728969002798787	2.497362864195903	2.1503483836326467	-0.27392214686364075	2.5133468335913065	2.021714464916569	-0.24926733379787638	-1.1807859168805068	0.9027319961857142	0.5596109577372685	-1.1762974311057228	-0.5936083941006645	-0.2676725513433274	-0.05800341630442716	0.6111050226222198	0.4885000482647066	0.8947405053216586	-0.5074129764143115	0	0	2	3	-0.4051935837880592	0.5399510208650813	-0.7486365858099093	-1.8088800939095617	0.6526626645061663
-2.2183604285760756	-1.8557729532305884	-1.7800845145801907	0.5608522408142331	-0.3675604436329972	-0.2925079304817077	-0.5989984183515142	-0.488816464040316	-0.2710687846976031	0.513285176235683	1.0346496376326737	-0.2580903937500651	2.1547889312267516	0.22469099164271408	-0.2994744668202567	-1.1605270422096154	1.902719514175707	0.3286326907095401	0.014446645913275977	-0.5482219336630728	-2.2679752534305657	-0.8113076813016655	2.5019565946750606	0	5	16	4	-0.25385645665780776	0.7758530829442509	-0.6523055373674808	-0.6076001886748537	0.14077788059159496
0.08462912699814182	0.22911573227396692	1.1105156903805373	-0.4685544589540005	0.8958442537692212	-0.2720363441759125	-0.6053726815292161	-0.49178064560104806	-0.2815001480760363	-0.5666954049245679	-0.4733965063253575	-0.24867132208705586	-0.4260749825303455	0.5954480102092661	-0.34269870725320134	1.2177554860841646	-0.16349652601960096	-0.23493468944596796	-0.06113370574241117	0.9588829065962422	0.8957235843709666	-0.554069894605844	-0.5076038911115143	0	0	18	3	-0.9985667023236141	1.003404364205762	-0.5909241361242742	-1.4135742596049767	-1.1086926384199787
1.0247380870524292	-0.37166088509526124	0.16501698701088477	2.524403918513452	0.5219577246443964	-0.2764515663832632	0.03272709210873356	0.29842046607494666	-0.27396662975631386	-0.19578757927354232	0.8149524351319651	-0.25003562532778895	-1.4196629072762976	-1.3590393714945668	0.28551428835926895	-0.7123088237336164	0.044975109313753314	0.10043434689570263	0.00402446927269174	0.9620136186685261	-1.9432572803821808	1.406129117744211	-0.49656615453497266	0	1	5	4	0.1638934507345466	0.6869083741525186	-0.8742490556854897	1.4191150601620959	0.9862334294800394
-2.458393384979571	-1.6437932189441853	-1.791036495903303	1.7933528772951493	0.5668385110211525	-0.2777610927247932	-0.016164931875491412	-0.20903849819814174	-0.27355097896715846	1.211945179634677	-0.05440318012676569	-0.24866120670519823	2.186776300656329	-1.0455723645678392	0.4586355761852796	-0.6609122755819486	-0.6989411589212084	-0.5042444728906155	-0.03610574920773538	0.21445235945083144	-1.8657237971855303	-0.2705646639935626	-0.5071147171350008	0	0	13	1	0.176597342451028	0.2104420823831603	-0.43592768354214734	-1.0016433703774064	0.281720700335774
-0.5430265298675652	-0.3205423511973734	0.06140646235657343	-0.7492619558847164	-0.607699134724378	-0.28519384845424234	-0.602648677716504	-0.4840220735137991	-0.2702893041147323	-0.5613777624279551	-0.4576305487194643	-0.258840484176065	-0.5481464246795175	-0.10953910162438477	1.622724844544487	-0.09148300219101946	-0.2829663309088935	-0.5235117186562325	0.2808878028887203	0.9782581078705834	1.2463459264208174	-0.8773924015614174	-0.48901789800636697	0	0	2	3	-1.254439961368074	-0.25245148636131737	1.3627895475831597	1.4090706413521386	2.010465604406688
0.6215336471932232	0.5156296341984059	0.00927580579456029	-0.45794920451884646	-0.5214855850487528	-0.28375729870300537	0.0239294084432577	-0.4114733670303105	-0.2696108785718441	0.15056127186803367	-0.13540141478097456	-0.2550193107656037	1.6725994502492632	-2.4179241814046146	0.2225970602158685	-1.2608701258646378	1.2371942932923776	-0.20475200065014754	-0.12681131180201635	0.6013052035302607	-0.7210566846094634	2.200976096632021	-0.5088642017431624	0	3	4	1	-1.1994096051585204	1.320156233739469	0.3992239525940791	1.471257315571482	0.9301116335232862
0.26188874601465206	-0.740079578110223	-0.6133022815186855	0.09237705914007688	-0.12998066235564493	-0.283843286884073	-0.2808063637516922	-0.09705498081034336	-0.27394372552387547	0.5103605175095629	0.03398466407477188	-0.2557260574279563	-0.1921799831216891	0.20887963841981366	0.12257141530961119	-1.4514209605885349	-0.19334250848945597	-0.5671873831471657	-0.05289150374743269	-0.5282488331714469	0.4835059218699294	-0.4123625375418152	-0.5088253778437513	0	1	3	4	1.3058743193290667	-0.3665398356359755	0.09832961666191647	0.28488082328641695	-0.1896557921505491
-0.7298353059019311	-1.1111136448448646	0.7594557551299188	-0.7288199102138939	-0.49657563003815325	-0.28464357721382816	0.3496117028143699	-0.20371949166319042	3.9366394902314235	0.5253824530207702	-0.28570853017464815	6.383019860917329	2.3233875824056742	-1.7036004153776756	0.9270545028222144	-0.9294977082003709	-0.3395370939358945	-1.4029633834732618	0.1549354301581868	-2.990118050851197	-1.8958138619101854	2.056186790239556	3.7435186169539487	0	4	2	1	0.5031588457634483	-1.539346766662097	-2.6491093699115247	-0.6895881543195959	0.23620337742292213
-0.7381989567512612	-0.020641676923260327	-0.11750157332789428	-0.7421913651496697	-0.594213241879522	-0.28479478027396143	-0.5976906030028075	-0.48551731095889494	-0.2708974180782893	-0.5688970775710406	-0.4630200204459685	-0.26232460722567863	-1.0887203703720314	0.9213958352387268	0.4944816947333491	-1.2699820380635503	-1.0695511684759402	1.2817197760194539	0.15939050631974605	1.6303038583167266	0.8845841446248537	0.00447200722429297	-0.5000129148759308	1	0	18	3	0.36804574062388284	1.2458419492552957	-0.015500021134512265	-0.47995802773215396	0.8287070343357643
0.3591197480348568	-0.5505176786142598	0.7478409504205121	0.1612079889674098	0.14477622889523345	-0.27707647977201894	0.30732780476776156	-0.37837732456020373	-0.272591097741002	-0.5627430297160492	-0.466459424609744	-0.25265136167997515	1.38936891675415	0.9189775462462649	-0.07675120726840884	-1.5654068988068557	-0.1723793309355945	1.1491792997175199	0.2391023006557259	-0.1368490093568504	-1.2411825730740584	-0.45634156054470665	-0.5001110415493137	0	0	13	0	-1.2017318688721748	-0.05307969841268301	-0.21777454237619698	-0.0851202653153269	-1.2551075117973607
-0.35425285956368324	-1.930234838488131	-0.6310369743869932	0.30980590701522587	2.816574115347571	-0.2795163452964315	-0.29216983013554454	0.7988236379668204	-0.2722336203468216	0.5276197375879207	0.7625459197194961	-0.24929925461431518	0.1832302481978229	-0.13670440064745767	0.5231025474457718	-0.9521419263989858	0.12038550644381765	0.7977533452395799	0.024177117625429716	0.9490601908338542	-1.6644171165919641	-0.8656557863992901	-0.5029159304156666	1	5	7	3	0.5636239877139788	-1.5922832635965272	0.2544787895607026	-1.7345964030255607	-0.06629346986540433
-0.6215601893770961	-0.8132063769439012	0.005133945450316951	-0.4481653154775789	-0.6081990758898782	-0.2734224425837176	-0.6112808748678376	-0.4902477579790673	-0.26856901315137466	0.8464634276212666	0.5648784455597969	-0.2523330567901015	-0.8653449710585357	-0.8753337778752819	0.25664974524727907	-1.1672358578466153	-0.7015882502342947	1.0037860867931003	0.05563905098141953	0.21695498218527456	-0.77389096764082	-0.9253911176978431	-0.49451571459928145	0	0	16	3	0.43479410235222055	-1.556095922509179	0.1501507226543416	0.7806210664745704	0.3887049219575711
-0.9056576984064753	-1.1183033523488735	-1.0962260746383463	0.1659860390422669	-0.37426376228027824	-0.2794207042562787	-0.27376418126611635	-0.0098816513227587	-0.2729927277165841	-0.19223755402537765	0.009903521892798521	1.925277041379566	0.07278438912379569	-0.15484660386107596	0.42156695784716813	-0.5560980916398933	-0.23315519829437137	-1.3771413493436846	-0.07850320353117578	-0.5461447067936424	0.462954444392692	-0.8291950839620298	-0.4926073749210547	1	1	10	3	0.7865501392085769	-0.055891817709240676	-0.005983008038426774	-0.7009240641518739	0.23113121616796797
0.26246564244608717	0.6747600041158089	1.4411243957304878	-0.2502212619058184	-0.07922318945138407	-0.27650750150147896	0.02366934637762842	-0.08185730369749321	-0.27418903098868397	-0.5415304977737116	-0.45345103159176425	-0.25476523572274357	0.9235767609869594	-0.7214839645211952	0.6823202997732191	-0.15991107343416466	-0.5707111202100998	-0.6527898798235856	0.004208107126618746	-0.1428693046870954	-0.34931445839221703	1.6697499884715366	-0.5067130231696557	0	1	9	3	1.1967717222975323	0.6104289466332189	-0.27827393379280835	0.5222081962757088	1.2650917874108831
-0.5165641505995796	-1.95242524768528	-0.5047443982845162	0.8410428923290418	-0.3383526417611792	-0.2762341597337407	-0.6068850485930565	-0.48350734356561326	-0.2782713762014848	-0.540767173842503	-0.456677040454092	-0.25509734524067357	-1.195706959966425	-1.4650039473518315	0.6344343883015497	0.9283854549308829	-0.586415596080854	-0.8844673877594937	-0.07501672392876405	0.5904478747080202	0.4679164140060437	-0.8483853695804373	-0.4971483506728711	1	0	3	3	-0.46215193778747454	-0.7121056162751183	-1.3533822762272318	0.8190904861199464	-1.4508615691229476
0.40716653724562246	1.3888779693370896	0.8968339099648648	-0.729077535984382	-0.5755639399256259	7.110612996719555	-0.6019618311003156	-0.5041916672528007	1.8609436948181828	-0.19286184399537934	-0.30298374898640473	-0.264527949881927	1.6487820899642487	0.9352393409836806	0.7081171775475714	-1.2009838026138666	0.48331419279310894	1.430893884434355	-0.04207835422712498	0.1928787712454844	0.474363678525975	3.059495995058532	-0.5019477966300587	0	3	15	0	-0.044323855892879724	0.24928310017014546	1.4258404832362812	-0.04921403776201724	1.3265530515688284
-0.09536610823157077	-1.5174826869875275	-1.648366221900915	-0.4917792496319295	-0.3261145599486711	-0.28692953375430824	1.1741793671642449	-0.36000519729267416	-0.27666581092797443	0.18767417912983383	-0.4709193188214672	-0.259044871596727	2.058847774704978	-0.7447200814490373	-0.019227597991835377	-0.9529948472483473	0.8010411346072392	-1.4708551162923253	-0.06864368279688965	-1.3207451734784053	-2.0432336838640257	-0.8204211995095653	0.46132330611742284	0	4	13	1	-0.38684827052128806	-0.8625310008343662	1.3763396120202014	1.0970566013540775	-0.21432674493264092
-0.3729396198735093	-0.9232807232814448	0.27998391631993474	-0.7281862064544812	-0.6024744268252762	1.793817489841634	-0.6105847188862835	-0.4765341516190253	-0.27337272186404465	-0.5627455300306368	-0.45311155410764625	-0.2616730231258554	-0.04289140132661594	0.9352506528938226	-0.09969293371689941	-0.9038952353697517	-0.6143374903002637	-1.0582175929716677	-0.05487895001350646	-2.444325928246542	0.06386605685410231	0.003924169488467265	-0.5025542232106103	1	1	0	3	1.1466472914411512	-0.17177094344838284	0.2748374297668955	1.044296636595918	-1.4951134507113641
0.2124795477668098	-0.3964640912314132	0.07861620519911741	1.2675954339918982	-0.6068195276341027	-0.27976318420411334	-0.310683058295897	-0.410393474479965	-0.27314701191985985	-0.5598749062647156	-0.45805786775542245	-0.2552844783911487	1.5371755616724705	-0.9403386612313546	-0.21960295564294072	-0.6748903228579836	-0.40289797125285404	-1.4431580437430556	-0.0366698540273745	0.18143035694700899	0.07449459178728932	-0.14521146552385192	-0.5068394467207294	0	6	3	1	0.3566805406360759	-1.3821523873916912	-0.8436153690450513	-1.865824482416301	-3.0372386737663484
-0.35347467204106575	-0.2805440970127609	-0.6037884931450525	-0.7150445232190596	-0.6168345507447832	-0.2818504612705783	-0.5948588590151656	-0.4910014278261177	-0.27317760616626396	-0.5628106156311055	-0.46681335854180844	-0.2562920855553132	-0.13044325890782477	0.5319342509723315	1.1606053698048366	0.3216455416843265	0.7532777003723958	1.2054766264205738	0.050770745920784226	1.582660457404578	0.046528319436622466	-0.8818923308451546	-0.5038026525069165	1	6	14	3	-1.5656950003157413	0.7453637391110144	-0.0006704360318062026	-2.6974249176557525	-1.5703639214469514
1.5641611949011751	0.32751525398358994	-0.3060604552054166	-0.7369325605267488	-0.5993516632444824	-0.2772684165051044	2.320544836182684	-0.5073418390258387	-0.27298389896919156	-0.5653425915870245	-0.4669041017804271	-0.2530953962418874	1.86234040974043	-2.057427330878258	0.34139205896244196	1.178471182593844	1.4329425266899618	0.8885528268723409	0.25665297954895755	-1.232195891908107	-0.7550412795369529	-0.8018490210314941	3.6174186781337454	1	6	3	1	-1.2239432128645253	0.8315902433613611	0.21033734615425392	0.40800878033044646	-0.4286545928481687
0.6495701212300959	-0.6979065569386136	0.5281081883905745	0.7005672251867074	-0.24212017243947273	-0.28306482905143887	-0.5998997449684421	-0.4868455517067437	1.724529632347295	0.5530644643071697	-0.3314800259176529	-0.2601009621012309	0.12849568582184256	0.9200973094356331	0.11448226844427271	1.2578234823433283	0.534538443029532	0.6683277586852694	0.14328505894146387	-0.9451671482253946	0.9078016445807161	2.6724004651554774	2.427116318519711	0	0	15	4	-0.19535956781365582	-1.0997665976736255	0.26007996003117406	-1.3763838540356046	0.47596057464903857
-0.28666499703393356	0.5412808686222681	-0.12647602099058303	-0.4447227738179	0.8038580172989483	-0.2780460913122412	-0.5937417221499439	-0.4891275241025471	-0.27883832110777645	-0.554301524863681	-0.4637337112379233	-0.2541587943422425	-0.03373986809779687	-0.12139311747114824	0.5997508827219545	-0.3920118532314666	-0.5982818682108614	-0.9047776940395009	0.014090681227119484	0.5862798449387773	0.8709371315174814	-0.4705042460689017	-0.49766255657153474	0	0	19	4	-0.548342097016905	-1.6894579158445417	-1.6817809717282841	-1.1191752384016047	-1.1053602006959147
-0.19649967619655556	-1.150233266771724	-0.37409358440139734	1.0872980405405492	-0.4021009779954397	-0.2826215807032574	-0.5934236145329889	-0.4856079324446744	-0.2752592561864677	-0.5491888856052777	-0.4600456503057404	-0.2481706712804412	0.057835417923249755	0.18897710644949556	0.9550780156781835	-1.4355551871295822	0.6503791824187084	-1.5458129897840311	-0.09986662289259557	-0.5363720932193405	0.09105351101833484	0.8462675409260751	2.307265309567551	1	1	13	3	-0.4940553676059608	1.6483082831683715	0.4439650158829843	0.6529847208673087	0.4794023058217509
1.031518829482472	1.4041736861474277	0.7414198321246723	-0.7182277446902984	-0.5896528927736633	-0.2773467605956784	-0.605866456141132	-0.49950308619600436	1.7718360978540113	-0.5550036763065027	-0.4530947073948758	-0.2554078799902781	-0.4097575184210568	-1.0127266406700504	-0.16507485837898161	-0.5663035403639455	-0.24766086626491618	0.5945030331939574	-0.09345435771418692	0.593684596850997	0.06939176706872784	-0.5875872832257686	-0.5005036383645635	0	1	13	3	2.7395597499672153	0.6773716038080435	-0.9809960324753759	1.7088912735820152	-0.09108854992625251
1.0559175217883325	1.2454621064679887	1.7200593087335798	-0.46147551114599084	-0.27898261506928596	-0.2772569658510175	-0.2812476362292655	-0.30374194787303044	-0.27396186890409185	0.8761159086248518	0.15588349221385273	-0.25676971700073	0.49975758622839406	-0.13809103495957836	1.3361832727425274	1.2372897510771548	-0.5536800387814924	1.2693973794399396	-0.09445606582309217	-2.396020262524169	1.2538563726897267	-0.6224413405887177	-0.4959896121372096	0	0	20	3	1.4761729279321498	-2.224521869868984	-1.0934530797108044	-1.5459587420472438	-1.734310850795819
0.5051630285223951	0.7673944741998096	0.9553660761290759	-0.7597957571997006	0.31605836425948297	-0.28230077575556634	1.910636688948297	-0.4844567644026006	-0.2765169141293525	-0.5582965591485974	-0.4564257893811242	-0.26255972360296526	0.020920473576073656	-0.46988606386297754	-0.9085976571267919	1.1528682051665862	-0.9896427352318579	1.4805604192890676	0.09518662405085304	-0.5130817507210164	-0.33519345403903034	0.4390170056253682	0.4745915249848328	0	3	18	3	1.1682562699054886	0.4397899896196006	-0.8430848268104291	2.2293214934211	0.1755507066217623
-2.900280665251125	-1.7038659436725037	-0.7938221066766334	2.1436026163435784	0.5230855542096695	-0.2710710274964069	3.063613976526751	5.1914397979955185	-0.2703399985378493	3.0777482757862975	0.6615742992178621	-0.25394185171891	2.062327133298305	-2.5296594578253817	-2.7577100377323696	0.3761729868560794	0.8015942855939737	-0.19780463276575555	0.10670095170520835	-0.522718491017136	-0.7668982045236402	-0.8233445846093252	-0.49678293774327614	1	0	9	1	-1.6067549352472907	3.1240952917801943	-0.6071186449361174	0.06054483341526113	0.6472266477083012
-3.248338212920074	-1.7020509794997989	-2.399574214533557	-0.7413899433188911	-0.15897236235133286	-0.2796007137695932	0.7692210667922308	0.4097619721853428	-0.27696289506805727	0.5468299621305126	0.05508917521471564	-0.2530891060417714	-0.15245281257782228	0.21520376639506228	-1.3389836450099928	-0.1289042792862797	-0.5357310807802242	-0.6457220507942125	-0.031756426558544784	0.5805432175508953	0.8972967069930118	-0.2998539073869245	-0.5041751423813894	0	4	5	3	0.5889771935338941	-0.061117431138709155	-0.9871226561808296	0.23585912960546254	-1.815832755664045
-0.6123500188479101	-0.18609264805392878	-0.9768899250793026	-0.4596032629429059	-0.45001591118516826	-0.2850761826944499	-0.5958499008416838	-0.5170800292819027	-0.2657764745023784	-0.17670503584952313	0.15428589464497772	1.8590933949545323	-1.2326255992934572	0.8912282953857872	1.1779606678029066	-0.7142062096160011	-0.5855032192756301	-1.5982310266885655	-0.09390224528177435	-0.556133982413642	0.08477777113372026	1.554345881600665	-0.5001706891562612	1	6	18	4	-1.5170652998092653	-0.9584471020944826	-0.8184752570245766	-1.1209566532954824	1.3884956096785803
-0.04010583883485652	-0.2896976479031347	0.022319941940110277	-0.7420820820106284	-0.6133612058494101	-0.27920797922033425	0.30604086661255026	1.764408030061863	-0.2799148095593302	-0.5613106170896061	-0.46065485210971063	-0.25314675927470176	-0.9232148353252161	0.9269107016752193	-0.12668882923855215	0.18251450011496073	0.5190386589322585	-0.2374584445030779	-0.00433509656793368	0.5911562523310938	-1.1890395895971184	0.18374910705475261	-0.50763810628019	1	0	4	3	-0.5915539398819177	1.797724328953694	1.4545472283998555	0.8061383164645302	0.6195569102879894
-1.3578323103677752	-1.993233536332009	-1.1615817685741208	1.9981331558297653	-0.3403792532417567	-0.27563414199784947	2.125708708829416	1.615979471548569	-0.26763241976142893	1.2561217058146739	-0.018167994967757915	-0.25679460996979747	1.7802139616711832	0.9171977528737928	0.38104675599778126	-0.8846010089742228	1.5242147314048813	-0.04266922469889273	0.20716697938114573	-1.2832293265750723	-1.9758973182095145	-0.8345817622778933	0.472836749460015	0	5	4	1	-0.12951987582008223	-2.098953420984179	0.403530003725269	-0.3914999058314437	-0.45796759426113287
0.7345309416653061	1.9937463418220087	1.6679678049106657	-0.7593418438351991	-0.5950227553369266	-0.2860663198302169	-0.5891582779968407	-0.4873658664766883	-0.2778777244806154	-0.5646244504402546	-0.47069848034368406	-0.255187784995447	1.133863829217864	0.9196806131676682	0.8258227568027448	0.13222877184493337	0.48501170210263655	0.48540027775760675	-0.11078239363987584	0.9615329722654342	-0.7448614505300388	0.896933388011306	2.3226192557954004	0	4	4	0	0.8800046337505364	0.9903802875622637	0.444434729888376	-0.3919809533965133	0.5227262814761399
0.17676391516804915	-0.6517069493758898	0.3307755739378111	-0.7375054020213411	-0.6006437396485033	-0.27844378633716127	-0.5817008279356829	-0.49481471451667947	-0.2743308861277901	-0.5323709124861552	-0.4651201033235139	-0.2555895833944454	-0.4543694542696743	0.8981984741773823	-0.24520000415609988	0.9328644991545616	-0.8412384975614966	-0.3700065392629269	-0.03342700064125362	0.5776675585124903	0.5023799696477897	-0.8300576023353124	-0.4958532944290854	0	0	21	4	0.17298537324630683	-0.38296543064296973	1.6860821077175023	0.14861305429735294	-0.34198555929173635
-0.38471172574669116	-2.231815353134243	0.4826407170698115	-0.460510649831123	0.4707352944303477	-0.2762242991704833	-0.2795455193506173	-0.2900350814483864	-0.2759007574322684	-0.5626715521329101	-0.4598628113773631	-0.251379994317997	-1.0183991411274897	0.901641370625646	-1.2771670033271603	1.1620344922720705	-1.1673796069729965	-1.2193272958510102	-0.0705134801412757	0.5989991006377755	0.8829192101895453	0.03983610795630345	-0.5002055678265184	0	1	6	3	0.22900189037053686	-0.047312397338933	0.3104981781494617	-0.20071133142206765	-3.1394979535034198
-0.42908646805661277	-1.8210099466277148	-0.6589001513821791	-0.46941482818974306	-0.28332348611155533	-0.28035488684964344	-0.2777255341795291	-0.07631754963311013	-0.27339692671643173	-0.19900802966148265	-0.05432362555984846	-0.25703499288994663	-0.4727721727655215	0.9206702092728962	-2.524644307567798	-0.14840661741151726	1.9141989362121046	-1.2441724862449952	0.2948756914535426	0.5760679901724561	0.058998378216608305	1.0727249015564055	-0.5027150218237303	0	0	9	4	0.5884400904207983	-0.7620565241930761	0.6264859089824755	0.592024596768712	0.8188505286832986
1.1614658249462257	-1.1263918306871878	-0.31489398365347965	2.794859721403295	1.650796472817849	-0.27335257628510634	-0.2788606361261601	-0.29666670243866805	-0.2766196106211582	2.3131661422150422	0.08937010794079206	-0.2558018781533225	1.0123214861481271	-1.4665650183596728	0.6671005233836377	-1.3852886500152743	1.7205519944209275	-1.1885416576259278	0.07803591516082106	0.9643798468007381	0.45122433847648413	-0.5639774138174104	-0.49626836151814846	0	3	15	2	-0.11799717468645587	1.217537087260965	-0.02984513266826813	0.4135771353729202	0.5778036564759081
-1.6786703987882063	-0.38464907108511365	-1.0987781008526198	-0.4755108451595166	-0.2624910224589515	-0.27534417158793834	0.032871665262414786	-0.3935632089920314	-0.277259073461491	-0.1658087048473462	-0.31509659654625355	-0.2589893360193925	0.41258128587685855	0.22701042496657495	0.8113711254088148	0.1592572496411388	3.626879390547642	-1.5104443685231657	-0.09434157113079514	-0.5425907662852509	0.908650274421876	-0.6764766778884459	-0.5068462147946634	0	3	2	3	-1.6263067911547444	0.5399573493303754	-0.030173662335967605	0.13776300018794874	1.142726475890549
0.12842341460964424	-0.36813044592604016	1.1192505391972278	-0.7445388284273249	-0.5997443069482477	-0.27748191100807945	0.33101534344040895	0.5328295509790116	-0.26912692417634665	0.22217321081291452	0.11641595180155641	-0.2566990318313027	-0.283701870378901	0.5896776348911812	1.00618690744345	1.2102132876303602	-0.7955936172698831	-1.0258539339314607	-0.008014989184973231	0.5943567976151072	0.492266497316138	-0.24129305539749973	-0.503315523907645	0	0	15	3	0.9249797020830952	0.28390958779370035	-1.1644342746509229	-0.40199267143699546	-1.7404700504713924
2.1785066497554393	1.244266339972955	2.091205981811881	-0.7319682995419537	-0.5816977598713895	-0.288754656086294	-0.6127608245460241	-0.48056685496394463	-0.2749651972249765	-0.543059306745641	-0.4630551752617858	-0.2634324568545269	-0.503990468254405	0.21840996771821616	0.6302025026358544	-0.48119665371236786	-1.0411156243169655	0.7069604970076956	-0.1508718546969139	0.6002229632359241	0.9010990307823807	0.2517716307033833	-0.5047652824104939	0	1	13	4	0.3257668077706364	-0.231042472839385	-1.07444886368771	-1.3236766528314052	-0.6936287000309367
-1.4447369423909975	0.3661378391124536	-0.4784097115015082	0.21656778020256853	-0.10969221695110676	-0.27447614354269984	-0.6098029526704065	-0.494789650828658	1.8657698446518967	-0.5459786805191633	-0.46568817635071746	-0.2529200959471504	1.8312156034772826	0.9144787479325639	0.40694346124400804	-0.4783049953494263	1.214974677410772	1.0101310827298664	-0.0896946723071796	-0.9998243633025469	-0.7348139263361475	0.540822920824144	0.4692685402355722	0	3	17	1	-0.21056127366854566	0.24517147356755833	-0.9699052294346856	-0.34858649676954706	0.8434157102963726
-0.09773280844514404	-0.2679649421751053	-0.5469186231167589	0.09149253941913296	-0.4642887089400537	-0.2724406318851137	-0.32969949727549114	-0.3828370812470671	-0.2769122510487332	-0.5353175786220727	-0.45644306069115337	-0.2502049537499221	0.894977308285546	0.913396429449967	-1.2833324747273664	1.5385757630051202	-0.22319043685495782	-0.06220909196951008	0.03352603970809835	0.19067964469815224	0.052033852048916626	-0.672699617831352	-0.5089311539054371	1	2	0	3	1.9404526912372302	0.34263655916821045	-1.3149409853861302	0.3860836686377266	-0.9600381339131323
0.7909036786886166	0.6917011903139441	1.1504254665231146	-0.7453999910787908	-0.6144020982379962	-0.2896364303013598	-0.5785399963878682	-0.47417709281677556	-0.27311000307754235	-0.5656514815317304	-0.4552027505864434	-0.26622980551588804	0.18186167085059768	0.21654446525860063	0.9097799701043192	-1.548997466190746	-0.7701349769904361	0.4571503816352193	0.08983651739546912	1.4472819431706487	0.04950242135740174	-0.8729696730144593	-0.49781437029535963	0	1	0	4	0.040392451957767736	1.3062296116797838	-0.2298337954134098	-0.7627585183176472	-0.3194709474859906
-0.7209710895461405	0.2779168996246333	0.4331443478456075	-0.7470417813605648	-0.5869907501373176	-0.27548100863514524	-0.5922475644216825	1.4739213106887528	-0.27483229236108725	-0.5596555732830278	-0.472344089761647	-0.24776420986815273	-0.5856901289035208	-0.8492491006096009	-0.14639787297244855	-1.248688109332074	0.12331405702681922	0.6775831980307643	0.0012810404095317598	0.5955401868301387	-0.35040310411765174	1.0117987621250197	0.4905354139720981	0	1	13	3	0.3945222593364105	-1.5867628353140577	-1.9595823605290592	-0.6344749047476692	-1.1859195819054502
1.5092632593095154	0.8316954195447308	-1.3268250372808608	-0.461505351896397	-0.29395817337040187	-0.27607419675014405	0.06663882586925059	-0.31715950260917997	-0.27311688576301973	-0.18556994347415456	0.1813822290560138	-0.2603837397420966	-1.0335043809884872	0.22750657936218463	-1.3427014057964488	-1.234254898012159	-0.8307446715173179	-0.23467629078556285	0.35340019263551187	1.5132714289706133	-0.3303213509525013	5.973761920666696	-0.49996890193348104	1	1	20	3	-1.7840646647876686	0.9611700701246841	0.34566939651243755	1.0591511345432911	0.22176725100734984
0.35687470247972813	0.5646588324572088	0.43680193598565886	1.111246522671785	5.907795618937717	-0.2792114576882629	-0.29900782213901206	-0.02102321363189233	-0.2742541806252332	2.224743333423103	2.1752459035097336	-0.2553153379812241	1.999740963812962	0.2605557761181272	-1.5707056834804094	0.42317585239166017	-0.309250081825472	0.5465082539775958	-0.014350325806426194	0.5902442538091196	-0.36590831353874015	0.8435179238384353	-0.502437520729218	1	3	11	4	1.536012428483009	0.3618991188776941	-2.99045988715441	-1.3180283633552756	-0.08408422623323106
-0.5111628816686511	-0.45103685123018045	1.3014332728790217	-0.7252963126557068	-0.6034554161732368	-0.27944324631316203	0.3304870495358953	-0.31753128186919005	3.8677677569871896	-0.5570034778266558	-0.4610012984324252	4.1662159298197	2.1614599348187173	0.22791834964118615	0.31900158906946485	-0.882608847548503	-0.07647339352617377	-1.0158625504902312	-0.07876647015573374	-0.8817589142473791	1.3071438291355655	0.7264728391866015	-0.5051556417248765	1	0	14	4	-0.7858570143879422	-0.40897378097234727	0.14315706410553328	0.37243891231069826	-0.04784619395591927
0.2152297137302711	-0.4101127584520569	-0.17501513944716626	-0.46650413997221224	-0.5076661939214605	-0.2797557416635942	-0.6138460052841223	-0.4961365079854028	-0.26903893817416413	-0.5490996328964016	-0.4425568327098704	-0.2575929830961339	1.1394603463830288	0.9106539236574461	0.8641964714292657	-0.6403902956769253	-0.33520848903801753	-0.03043024954932516	-0.06657405895892603	-0.13737818812983754	0.8873673929834487	-0.4315337757710129	-0.5010973376564382	0	1	4	3	0.04371266768666421	1.0681945759698286	0.7103759438741406	0.6999981547029861	0.3822755550873409
-0.8365705418292311	0.8439900242778758	-0.44010867624846595	-0.4172345369856033	-0.4603341112089662	-0.2860584886136496	-0.5962337419238868	-0.48310251426070316	-0.2747377793054721	0.19407258266044475	0.13911302261500091	-0.2611036353909418	-0.17506930704134224	-0.4760131874725201	0.12607274989714484	-0.4371720643133371	-0.5714130841657024	-1.4626995318719753	-0.10023357450443805	0.5842739892807312	1.2936648175959018	0.4307627985837962	-0.5008008533053553	0	0	13	3	0.8443561669586315	-1.3864141838892627	-1.9109910416368658	0.7019296177433005	0.0718143899997957
0.8345228872957982	0.07484544105855362	1.0451650288964984	1.047098813501776	0.19051193217032047	-0.2841067128930933	-0.6025750866165639	-0.49931650393000104	-0.2765297872580706	-0.549424611410246	-0.4671964729204742	-0.2538706893611912	0.80242764344833	0.5403048048159036	0.5799637102194629	1.2068354113809645	-1.1283137580910625	0.17208297861580565	0.043596720846626705	0.959865241121568	0.8905930867861475	0.9999744443533649	-0.5057322859847798	0	0	1	3	0.22093365955887512	1.5532089914212646	-2.229572664022099	-3.070268413932041	-1.730090701833414
0.7493735569775999	-1.4474841703754469	0.02911118582637097	-0.4729909866038053	-0.4435978916095334	-0.27444292933773795	-0.599927043305519	-0.4956316160577978	-0.27015214531337073	-0.5539294742655356	-0.4553363087428655	-0.2551671738949897	2.358041219837551	-1.608857773207937	0.5791884386770791	-0.5370830616041113	1.3578240845656169	-0.6446030948673844	-0.06214578282081613	-0.9224971315054901	0.07410512980176924	-0.8376947799228257	-0.5164626035163298	1	4	0	3	0.5556043954613983	-1.1102509910720186	-0.2731335231317784	-0.5720093783379794	-1.1633344281448719
0.018564366549830937	-1.9893430270558736	-1.792533934751145	1.4850862170714716	1.4888185975154715	-0.2882021664499293	2.1075822886306494	0.8534287657958501	1.8278773453229553	1.563222435871702	-0.26951128983568057	-0.2539909404066821	-0.5528621493263166	-0.12055187249526661	0.6563659574085123	0.9218835104409021	0.14297790601771931	-1.5127575954232642	0.3381051234131917	-0.15791599705008086	-2.269689795754437	1.374817149141907	-0.5011432693193357	1	1	4	3	-0.05897671631748437	1.2208324427675816	2.0962200479914155	0.8690496437349794	0.275958792155307
-2.5359580072391066	0.2821689683376002	-2.8236647652440907	1.3221551231315858	0.8505746424389778	-0.27739599033086776	-0.5889405873496679	-0.4889657338361805	-0.27752663105966674	-0.5548288041148709	-0.4621425513575787	-0.26019411551725147	-1.2931901706589808	-0.1662628695955069	-1.0400992098240311	0.28779696910148855	-1.306633013321156	-1.4403338636594438	-0.022709950260628928	0.9847451951430293	1.310201263623412	0.3061244683640634	-0.5120744889576364	1	5	7	2	-0.632661566870066	-0.6422194497885654	-0.21650876917093087	-1.603120042971703	-0.5786085020168579
-0.49820074086135246	-0.06277311710292299	-0.3866299708413206	-0.7402169426703628	-0.6066424792673926	-0.2848062334281912	-0.606436466478347	-0.4823235161231848	-0.2749482020170104	-0.564443339994361	-0.4596936491077361	-0.25883092430197396	-1.228309204132586	0.8814729610138844	0.4491341057431129	-1.4616591024111987	-0.7476262137303245	0.4076730960038571	-0.10086813196622316	0.5861893739421992	0.8758068905278692	-0.8748128663792237	-0.49838478396904423	0	1	11	3	-0.32212542978127934	1.6546993287625154	0.325506158767367	-0.605888796616668	0.6084958335920786
1.2668304504225731	0.3594690260064629	1.3503753032792827	-0.4055691545583127	-0.2601188463330591	-0.27933241805932785	-0.30291033499086123	-0.31363506326394713	-0.27715694700805305	-0.18824542270040837	-0.2656685532631217	1.9146429030754928	-0.5797209438486227	-0.479076714124565	-1.4940792318166376	1.2605537228682784	-0.5230917518726286	-0.8125902954415632	-0.017142683734709764	0.9454339099969483	0.47390858166758526	1.762834089668496	-0.5096904188691482	0	1	8	4	-1.0910363108527104	-1.9848527741810904	-0.5450310177084031	-0.08520217648744524	-0.037317344028185984
-0.2171354932815701	1.0136353678109147	-1.050704973868933	0.3344121830655121	-0.5905946303771569	-0.27782796000594007	-0.2767344589547016	0.454074040747386	1.7703697631902318	0.16731910198328345	0.04328045088169576	-0.25644883236530747	0.66409436061825	0.5167180110737057	0.7615325202485086	1.2463654640358328	-0.28567196234772285	0.3230779893190082	-0.1228271966909552	-0.8978439406777404	0.4968763585913539	0.11564123424075753	-0.49950190505566355	0	0	2	3	1.433695526359546	1.1752297249309376	0.6691074642481939	-2.435224175383517	-3.9213261925512235
0.7453720096839109	-0.6437901614593105	0.04565727009974552	0.6675947903957348	2.288819118272031	-0.2810695177671109	0.3794239722434205	0.9150873455355726	-0.279342653851863	1.4241919821678424	0.04666609314030024	-0.24682525035515498	0.9026868067451147	0.5472858116520163	-0.5996134815579456	0.600831863454488	0.7138347760123833	-0.5377758370876987	-0.13012380215370076	0.9565861987708603	0.9162603835964256	-0.8485722467448503	-0.5062941369771186	0	1	9	4	-0.485891168005502	0.4251233757652	-0.0754838568133766	1.3525159560661555	0.13972717173781687
0.05827143583283257	-0.587575758072844	-0.35657043474466876	-0.707800876201055	-0.5849618817192745	-0.27446966548035073	3.4801172263764006	0.03777704277994477	-0.2699537651140834	0.17698342624624772	0.1410476600470077	-0.2462755149004575	2.234169782637918	0.9006041768373364	-1.1724937841178331	-1.1177217410894065	1.4575456583387731	0.05996861748295479	0.04746727376878044	-0.1659300798133909	-1.1241996362727817	0.08729798926093413	1.3658510949998262	0	4	10	0	0.003733057069327139	-0.9539022515359665	-1.5138049226996935	-0.5920559058112945	0.34105090072464517
-0.35798237785784776	-0.835929099688508	0.12877799678200222	-0.1555498852536681	0.542673578851128	-0.27967810472879917	2.0772109357031314	-0.04881567527164293	-0.27783422391507107	1.5798372089414945	-0.22933193111950456	-0.2532526904297737	0.3455596407504267	-2.0230860695913444	1.5018255384718167	0.32573103092215727	-0.4162576887011192	-1.3156539974452903	0.07168398411072915	0.9531778796669361	0.8837960006923175	0.3508783618826715	-0.5030873546700547	1	1	4	1	-0.7955770727740796	0.6588347038040958	-0.4130589900426844	0.28302921774295087	-0.7295134616051325
-0.028677004048320624	0.5223610439441507	0.3777863760712052	0.8336278341391521	0.64858019570137	-0.28127831190543673	1.0646083913521507	4.058675959576228	-0.2738053746609231	-0.1769933642908805	0.9764591543814701	-0.25173750237210296	1.014707584487723	-1.9927928771443768	-1.2203450577605586	-1.1353459626616542	0.24238159522219369	-0.1059758565820324	-0.06175289527400739	0.5839859708180524	0.04962628079415891	1.1885019101558143	-0.5116485088664924	1	3	19	4	0.23541067260470216	-0.24686778398044118	1.5332357905163383	2.149890770501924	0.9241680987252783
0.16421532987581944	-1.1805247851093463	-0.5171330440308766	-0.7565869337442489	0.18707766071571277	-0.2820995853809114	-0.26595607923539977	-0.3102884478452161	-0.2775719328475476	4.307444621161796	0.027663408613535174	-0.25757980396346025	0.7551715988317218	-0.10090198957740831	0.04352752885597427	1.1764877339897901	1.2225514109304378	-0.23414329894228306	-0.10242404742830352	0.5835753617669908	-0.3200829857073362	1.375614719314955	-0.49751836629527	0	1	2	1	-0.17482012323842056	0.44604054866928083	0.035850680343846364	-1.1175124560141196	0.08178183669097322
0.13212548313599654	1.1695512866124829	0.847463637643199	0.9545488198314217	0.45785476149530246	-0.27905018924548014	-0.6039764531412237	-0.5036800645771962	-0.27763012202937104	-0.5472094568937371	-0.48101186065963814	-0.24934028169823938	0.24883896607993428	-0.11040223381293186	0.3912891310915	-0.15807579021773613	-0.5310648897139096	1.2579936084390364	-0.05299144360405414	-0.5169956153044576	0.0730185395939706	2.4364109120660498	-0.5007519881022672	0	1	5	3	0.22314528988994314	-0.11817319043402263	-0.8602849477698686	-0.2677399325975581	-1.1347164068889415
0.3290684468493214	0.39151988081191363	0.5214825859203355	-0.4517903235195205	0.010735968422843231	-0.2775549505648774	-0.5920916836753358	-0.4792831983346977	-0.2809211990784981	0.9464059382527628	-0.4561705530818351	-0.2578864632371921	0.6560446523398143	-0.10539113315643044	0.10081437485240051	1.21643924615975	0.6503963898836137	1.1619752468082538	0.07167130780559064	0.5805857126510713	0.4761317062937543	-0.624983510524704	-0.5014021474205225	0	1	5	4	2.216174443946552	0.2808190149336066	-0.9862245654919728	-0.7393572729862792	-0.6505677873165914
0.9263627231852097	1.7560713700116466	1.6965431098129025	-0.7646264282785388	-0.599779770057474	-0.27098308093424134	0.33002726229867513	0.483593836964354	-0.2824933911447862	-0.5644846918222987	-0.455601911203176	-0.25522916535019524	0.4492912446150552	0.27071383511952574	-0.5036637552969094	-1.2312750660036507	0.8676194414652311	0.7134361974951242	-0.035977502067586785	0.6191795081029849	0.8756652116093042	-0.8605600772734892	-0.5163364760475256	0	3	8	3	1.2928711096117702	0.23256771862893388	-1.0281041559525441	-2.6313112225703645	-1.1495923305572024
-0.4022305117046284	-1.508789116615504	-0.40962013146600135	0.2031051667936225	-0.42725811089853116	-0.2816203566361032	3.211647055532828	-0.16617656749466678	-0.269156885712497	-0.5454152146588658	-0.46394063662807	-0.2554451192595862	-0.482775541853367	0.9132220929023481	1.4571693346048284	-1.467825258100566	-0.6278377639484736	0.32971547889943253	-0.07044252089264672	0.5873995698604383	0.4652114339464715	-0.8469636689582809	-0.5013248784459937	0	3	11	4	-0.26181851439670023	-0.684355463217332	-0.40672623449422407	-0.4961177236693958	-0.8898672895576094
-2.812852959147915	-0.3075230552565404	-0.5892282550943829	-0.45835393681922904	-0.1454808176456255	-0.29361862008062367	-0.27171553660624365	-0.4820337028510166	-0.2757217003353692	-0.5519473269005083	-0.4649258880464707	-0.26626781737576327	-0.7608375888931838	0.5145871679851601	-0.5572397754928361	-0.14439691078526815	-0.9278144589038255	-0.287222778006237	0.007447582378735926	0.6027722102079593	0.8682468797146689	-0.8621695917667827	-0.5076660558650072	0	1	4	1	0.9107143775319653	2.1149183065769286	-1.3564093858762758	-2.560574465140208	-1.315262935948064
0.18119580430226986	0.4789986667225882	0.46508836469305254	0.24807835229258543	-0.21902818386179215	1.7083398228184616	-0.29225618839099793	-0.23280152457781064	-0.27252272509097375	-0.5658047097660089	-0.4678279331470187	-0.26511138604014256	-0.01972922910944161	-1.415778576623323	-1.7615304069855107	1.5326719088490572	0.2546464858544416	-0.34990676325467707	0.13638879249481756	-0.4914526467242556	0.8701017492877026	0.27680489110784284	-0.5070723811721126	1	3	12	3	-1.9577045695294424	0.19006975556663674	0.8663179414517119	-0.21808778093187609	1.4285712725943083
0.5348235074857454	1.4168295008889231	2.2280868844488806	-0.476817891984308	0.9316916571357027	-0.28592763267732785	-0.6171754826278969	0.8437904450122722	-0.27513613959651606	0.17194291184381236	0.02222376344071733	-0.2575950433376464	-1.297999078940154	0.9111551643508652	0.15341748136318611	-0.7065728916343039	-0.9218669880023052	-0.48298211863030494	-0.06393441628463076	0.6112994918727991	0.45041187407884103	0.36136942353338597	-0.5059468555085014	0	0	13	3	1.377151247529109	0.839664573643899	-0.32151062068785496	-0.21329743743933055	0.4794984598429074
0.5471087851376775	0.5322201799765534	0.5368529010992784	0.18646126384838524	-0.04319195006231036	-0.2762216159402881	0.04987972565119557	-0.07046485411024803	-0.27045556016984745	0.9040336358293615	-0.27300833992426665	-0.2533349372907989	0.5924202829477774	0.9250755931303378	-0.17624618863015498	-1.2395579425613164	0.06767820514536006	-0.013282144505485649	0.20997915217218285	-0.5530779601575978	-0.3733011144859437	0.8596170430827335	0.47655027983517745	0	0	10	4	-0.7643368608502251	-2.4255598485698693	-0.7081312260096614	1.1185615263032083	-0.30875214734300144
1.5176759345923776	0.24126276382207523	1.0693933667863535	0.19842386330612266	-0.28623925561937485	-0.28318662206622014	-0.3032399921869978	0.0779148160348597	-0.27534830019279455	-0.5482056320200708	-0.4529840638815348	-0.2535466965888672	0.014420415123717223	-0.11867279322207448	-1.5067219520813566	-0.585230540863758	-0.6109842360841345	0.16028588951779965	-0.052782688784843206	-0.5357094543806284	0.06325743136353987	-0.825364872493567	-0.5044933122009835	1	3	4	3	-0.06550217054088846	0.5371645535048096	-1.0754777655622658	0.5865101742715794	-1.7420642352690563
-0.6961026134705925	0.8620493979272628	1.0986532135756137	-0.7543482924727367	-0.6038920704854026	-0.2852165128258049	-0.610868215799794	-0.47765943374196856	-0.2766698658655661	-0.5455907390822601	-0.4538505003136871	-0.25643274753465944	0.32662594395490013	-0.4613673548932986	-0.40405337271300956	-0.9327690294648171	-0.7962810312153075	1.2990685376794127	-0.1367685162914526	0.5851939592742621	0.8866143359299694	-0.35832577773387947	-0.49912727421734365	0	0	3	4	0.42635723556335164	0.1529663539931736	1.9856543744129718	0.8482699350963516	1.7803712329610426
-0.7330777408203076	-0.7945405845308984	0.16166510541603715	-0.2005682948156709	0.6136434887756391	-0.27775939031985575	0.31952166895643214	-0.47845488761512217	-0.26903730927573855	-0.5539556930355122	-0.4654368507010517	-0.2522606215263031	2.3995182769018815	0.9014179209808232	-0.8690795950811028	-1.464490926436807	1.172959630037102	-0.1734587547329659	0.04919996578945959	-2.199068571846901	-1.1456884664257558	-0.8471350259036051	-0.5079748068329577	0	5	11	0	1.4248108358013476	0.4702444145773951	-0.8648037288667769	0.42591100664771353	-0.6505395145451144
1.3727090675913152	0.35863523094190675	0.44642139146903204	-0.7301769696834641	-0.5872392142351966	-0.28634639005922297	-0.5916460025064889	-0.5016508840314434	-0.2764006280141569	-0.5770025783521436	-0.46241223131246095	-0.2619111123104539	-0.8306127009471284	0.9353026269957257	0.6584921353538268	-0.033701341959624986	-0.7941675130781733	-1.0704305009659785	-0.053163760841277066	1.0049272001144935	0.8761083820015854	-0.3898306230230354	-0.502969617130668	0	0	17	3	0.27411452464135727	0.46776885714307553	-1.0486269514692523	-0.8109310561266059	-0.8134958639803705
0.9347893064477755	1.1008262257072285	1.4714285529771338	-0.46155564133974175	-0.5361924348121694	-0.2853459202178441	-0.6026579450584765	-0.4870120795407071	-0.27701336333981647	-0.19200062855053115	0.016046938347912716	-0.2627630928704504	-0.4895510180926427	-0.845616582866957	0.1204375013213904	-0.6073165396661963	-0.8546587401951324	-1.1893445124225361	-0.028360016837663662	1.5562533084305843	0.4695391807944846	2.1780644464249326	-0.49289625282023636	0	0	2	4	0.11481650746974063	-0.5927587577825537	0.5621187200393096	1.482060188501952	0.5977385952545359
1.5184735610106552	1.283630194392466	2.6334448350712956	0.147105407032123	-0.4795400474340476	-0.2792423007962439	0.36759425736091944	-0.2373646232294136	-0.2820975345908307	-0.5398508578394986	-0.4684061211151989	-0.246993393532465	-1.6160574373760093	0.27362416546604257	0.9289156861407103	1.4210039614084211	-1.153431791732628	0.8616942541990958	0.010944108058633203	0.5737278823903675	1.3275073896357152	-0.8525622445231936	-0.5048839755643507	0	0	19	2	-1.8403317583314585	0.8180062582903695	1.5989120483303592	2.817591386607321	1.9201147042584843
-0.005615136849480007	-0.437174521814242	-0.6355063615052104	-0.7301764246108051	-0.6214110786081343	-0.28919156642820365	-0.6030407047781514	-0.4957073258134277	-0.27531225910330154	-0.5529652387225288	-0.4579547298151614	-0.26301206295801766	-1.429817956572011	0.8946613211867215	0.6823456425314858	-1.1779726184212773	-0.5892641492318273	-0.29624485624588154	-0.06361901965797248	0.5894746780871649	1.2724832224792422	-0.5721249522896765	-0.5032334702078597	0	1	8	3	-0.935852030347772	0.18700932502947443	0.2604640361795669	1.568646159230875	1.193712359991607
-1.1183355520179197	-1.5831857392969466	-1.5478723657972324	0.21021554416667543	-0.07716674961518016	-0.2811456298071083	0.8561322579706425	0.2112356152326976	-0.2735612630051954	0.17421113315655212	-0.12135354583418755	-0.26497984729497653	-0.12711399367380796	0.8950326735026471	0.3704822655254045	-0.9241159853549529	1.231251300804314	-1.16773459864049	0.021227619129065206	-2.4126289239539087	-0.755433818214904	-0.5792138026630285	-0.49910402549762367	0	4	10	1	0.09503416840156259	-0.13035456233379117	-0.49315020002617715	0.8349233337862876	0.6482388086556076
0.3924584813967225	0.3493239173574801	0.6540939427107816	-0.7655606385245057	-0.6012977048345375	-0.2905348354664226	-0.582886287735808	-0.4745100949978714	-0.270085428950999	-0.5554334620870873	-0.46058504723167615	-0.2581120254559168	0.4920090892318924	0.9191820709000712	1.006243963890105	0.8867601262450463	0.01924980544249033	1.3831400693902567	-0.03777590739797325	0.5836993145458279	0.049332251272768114	-0.3053669556820839	-0.5002901019980062	0	1	13	4	1.2335094722856352	1.7208545304973768	0.07581335892309976	0.3848853537632534	-0.08966721843406639
-0.47539125769662094	0.6053339886703002	-0.5162012090703934	-0.4973691023554939	-0.3468227091396899	-0.28687035845100584	-0.5895731885717572	-0.3008495018757141	-0.2732405011603185	-0.5585324436948572	-0.4690276046670536	-0.25917757427735544	-0.28817068056545936	0.8928068301713353	0.9106588006157387	-0.5922200864547026	-1.0495281350592771	-1.3152153264897197	-0.015222004108926133	0.20192406177551175	0.4638360930093841	-0.5573446844353398	-0.5056977296729754	0	0	3	3	-0.4026012669931463	0.38616600521434163	0.3796554660749608	0.05650261863152395	0.4610771939118995
-0.5705944390957137	-0.35164724418604976	-1.6933322134395974	-0.7386373224616708	-0.5611521612030177	-0.2799037081926958	-0.5953858471636772	-0.4912931967816669	-0.2706141247963622	-0.5561031808738516	-0.4694065326800556	-0.24799868555072585	-0.7333136614992383	0.6039673502294369	1.252440248446054	-0.17374816554992314	-0.7665851150849329	-0.5683165834054901	-0.09210221223193633	0.944630827151797	0.4828559058701207	-0.17241231124696726	-0.5064191315510754	0	2	11	3	0.7053006516851185	1.5675705769661923	1.5822642438028063	0.13049463083736124	0.3332159820055349
-0.06961657450169027	-0.3575806696162659	-2.1118061068419496	1.4947388603852734	-0.47457632137020106	-0.27742274455143623	3.697986541084684	-0.4984660325921665	-0.2786134007437633	0.8922017278870811	0.3657485670988832	-0.25587518195030756	-1.033887864499374	0.21377900032442268	-1.0626087825228216	-0.06804216502847771	3.0482796485449852	0.3230883080272872	-0.00029778773980829176	0.5854446343522398	0.9011268068078664	0.19563125651396282	-0.5008563770051024	0	1	2	3	-0.8583057159440335	-0.3678611832552373	2.0464392884467673	-0.24641152597648147	0.6245361696610767
-0.30801990044026456	0.6008077611582353	1.0472752475723548	-0.7459509523799336	-0.6054422906786789	-0.2838512111828805	-0.5981236469678572	-0.4739932574409444	-0.27804632307578303	-0.547589558181802	-0.44733457634675977	-0.26159482888107605	-1.1668980801668103	0.8750068986228223	0.4466677757199375	-0.1694493043108636	-0.8234882886438758	-1.7102828477767318	-0.13285094329562153	0.6133335225219656	0.8642672216726419	-0.33767040881290794	-0.4942828534975844	1	1	14	4	0.8963547219917908	2.0575363625028684	0.6358397606718146	0.3239528237708844	0.529755176567377
-0.3686822993420713	2.1161065329013935	1.2204790403124732	-0.25092899293413085	0.05150048247888357	-0.27776516449584343	-0.2744737030908737	0.136452634799447	-0.2733485529600231	-0.5596014413886584	-0.47749041974651274	-0.2558533433902746	0.4534116881261393	0.6223435592719135	0.10723762598390714	-0.17770863672941145	-0.09801709347736179	0.47324911608395076	0.09887944971437804	-0.5336365151704067	0.8992825180884441	-0.7903124035555589	-0.5019691138825866	0	5	8	2	0.303278166554379	0.07632348499511876	-1.3340789054143527	0.9120263534635136	-0.27554739847529386
-0.37266655446735597	0.3575332673310181	-0.4299072685164274	-0.4706551741969732	0.10271642582269161	-0.2808824691017043	-0.5954623741303278	-0.49598338030960715	-0.27616029854492996	-0.554556239747526	-0.4665973471360652	-0.2598323772015653	-1.089765011331272	0.2588322454861089	0.44744243843375775	-0.5311588360737275	0.6013474052798315	-1.3773774611670713	-0.09821264334643129	-0.15049017687040286	-1.8270505314636858	-0.6088280481266268	0.48673872751447284	0	3	14	4	1.720040788396946	0.22437310262162746	1.2812079820595934	-0.3941607653500485	-0.28034648776195303
0.029059523673647756	-0.7409891400040103	-0.12462296085985963	2.2922123698475882	0.8226805677052372	-0.2793966992312119	2.0870156024897732	5.668926397149079	-0.28291321784063644	1.5373260396559938	2.2421371233181837	-0.2542661971561047	-0.571052663405017	-0.0978302296211281	-0.4202246841615412	-0.9816660089154927	-0.13394577101524152	1.4628358739156868	0.0731337300256532	0.9705794841052048	-0.7347473363535243	0.026383025149148327	-0.5117335032625352	0	6	4	3	-0.3234878670842529	1.1282983524899126	0.21914931836303694	1.2689258245567618	-0.09367992450401405
0.018607593181239092	0.08152024569761979	-0.07766124742647906	-0.4720844394224953	-0.4793581001867312	-0.28504965656383346	-0.6083198320016648	-0.5032054605633554	-0.27158084386764064	-0.54873440817379	-0.3430748491557345	-0.2603045287075355	1.982484086508134	0.8825225310393243	-2.090869620162697	-0.5182174851772082	1.965866821324802	0.646211629126987	-0.1503401039603618	-0.1836716564369661	0.47461384038113674	-0.5534628993005601	1.4812769624053992	0	3	5	4	-0.3308853366526545	-1.2553697079168042	-0.8997622280306721	-1.2027951696606607	-1.5614182576719797
1.3141636839283624	0.5992787390280278	1.5749948769712152	-0.7598766579839011	-0.6048325385985536	-0.2882820198574881	-0.5915212178874008	-0.48256646582734053	-0.27080425360943994	-0.5630442276704556	-0.46468572154764237	-0.2567757106876558	-0.09416812718148326	-0.10230827432970507	-0.23209439887520045	-1.5459511109631559	-0.5007257600021189	-0.7136240350110208	-0.15598104257822762	0.6096626107263639	0.46718437483391434	-0.8465750641704016	-0.4982363832418947	0	0	10	4	2.185003903348065	0.172426226154259	-0.18544399824763058	-0.033822104916538115	0.7507763217085467
0.7418348820187348	0.25755737570194315	0.7797339235969756	0.7127201620066224	0.28049967397746506	1.748535183976384	0.6373995653268012	5.73088139151435	-0.27542235230417117	1.4393934390268925	0.6654688095398026	4.17593701908445	0.09075834002811678	-3.0871215937787415	-0.3296023156817038	-1.1581244769658023	-0.8711566657903379	-0.8023616572037673	-0.08923866455807027	0.605335653155714	0.882929332484157	1.7788525034955545	-0.5098792012820305	1	1	18	3	1.6514072114145297	2.2420060374346784	1.5706884285418785	-1.6460988293386223	0.7047779365582777
1.2230117408328907	-0.152220770190128	-0.7471964680776888	-0.7578270247645997	1.6489776884283145	-0.27839818796324955	-0.601443625545057	-0.49657982177640864	-0.2715382520919932	-0.5561081251080943	-0.479558238880088	-0.26051655987668965	-0.16083272563395895	-0.4291393162957974	1.207154828275965	1.1837490463047347	0.24900749060017968	0.7049079935986318	0.07091719960364387	0.6030562389305585	-0.7682360578957501	-0.5970979383003966	-0.5023910387200474	1	2	3	4	0.25038160520532216	-0.847458262485601	1.8338393118987177	-1.0909452665820178	1.513592652742676
0.14044647375111707	0.0017561656215419885	0.3074294384819758	-0.4721932353704148	-0.5516739986218088	-0.2802675839780931	-0.6045980583653835	-0.49530094026934185	-0.2724403692875647	-0.2328177457384532	-0.35955645672316894	-0.26162934277403815	0.5675724634868337	0.9316070416349062	-0.0201269511135323	1.4365680514618608	-0.06963965955758844	0.5657665241111447	-0.07666509814413654	0.9452664862009104	-0.779390308459654	-0.8889605626853795	-0.49555994398806735	0	1	1	1	-0.7060708864072285	1.180043284669915	-0.5083763043773484	-0.2808139830508656	-0.9663911704237851
-0.6958133080213003	-1.2503121006651636	-1.2827718022888617	0.7625846406545139	0.2516388753785103	-0.2733880029241397	1.364038974237311	0.8208437648310296	-0.2786257833389644	1.4243613826455865	0.13568489953236149	-0.2514304601358311	1.4324943669319485	-0.42940932745821825	0.797583742288515	-0.605959201079114	0.0010834041553537312	-0.504547387309536	-0.025460066597961156	-0.900966010448284	-0.7728905823010381	-0.8377027149284763	-0.5112078592853792	0	1	19	0	-0.015923197748898388	0.5609178622171529	2.279575235189216	0.1325122700265542	0.512767515880441
0.7972740527187235	0.5690554231136433	0.15584801285376004	-0.7329595702513123	-0.6022406149917469	-0.2837963203550862	-0.6024013978654426	0.427501588241657	-0.2751185024534512	-0.18456225218363087	-0.30701647385821573	-0.25689302053640306	-0.6655028561909031	0.21763483079011328	-0.06783719588115136	-0.5346041375183223	-0.9146969668936753	1.318302273574174	-0.045737799533318926	0.5903268104864395	1.3029579006313405	-0.41632819062204507	-0.5119937864127398	0	1	7	3	0.31862628475245075	0.7197432911938807	-0.7780081738212508	-0.40601939412407295	-0.5299392915764315
-0.5707466329881673	1.3737008537269553	-0.6221564451573848	-0.731499039846048	-0.608284798915195	-0.2768072274686492	-0.5983850449034194	-0.47462514630916136	-0.2748544534347719	-0.5563476907117321	-0.457373940100061	-0.2519294675968628	-1.1876132140045383	0.19767474185556502	-0.4602386733883985	0.3813693011251726	-0.6731465590231378	-0.1596787990404948	0.08832087828049523	0.9553102207781765	1.2706555591748987	0.0028146092511806	-0.4928883569948783	0	1	12	3	-0.4564958482650544	0.45153236901047245	-2.1524486568246237	0.31677688844957363	-0.1598526820194284
-0.3125041054491334	-0.8653325076170058	1.3278237723145143	-0.7533401052226627	-0.6085673784962071	-0.2757891089268295	-0.6034593657929471	-0.4973431152699597	-0.27363311675038765	-0.5615429572491699	-0.46730694713926724	-0.2600204005985568	-1.4628267829684205	-0.09637249309788447	-0.9902303812368212	-0.1877527006450734	-0.782533724673099	-1.26096399484601	-0.11499243269960313	0.9792221347031183	1.3137810110337782	-0.8352369670301818	-0.510585106585362	0	0	6	3	0.4430142332960264	1.669063530258845	-2.0365143123616587	0.052139459157288015	-0.3444163118919387
1.3604232027245704	1.456356063586116	1.3187349343010812	-0.127286446650479	-0.46074117868717	-0.2852814978840504	0.04342076600530724	-0.3705881514760623	-0.2742055857697338	-0.5742610583215981	-0.47245931838102606	-0.2578406686382668	-1.4112659153344098	0.9038960682984237	-0.5848322861883899	0.42156810478473533	-0.5882294422977139	1.0841854167679112	0.012597811661843074	0.5964054307220655	0.8750435305233448	-0.8898082017570933	-0.49958621246928026	1	1	14	4	-0.9406137224802555	1.3220917597319743	0.1274170180043241	0.059505133785371034	0.32964647092900373
-1.3128138902815891	-0.9722747190050995	-0.6885213805702725	-0.4779984150559935	-0.23897624924422964	-0.282023012052545	-0.5980125282378831	-0.49118190690330976	-0.2803166365852123	-0.5508699330456085	-0.4741262202627998	-0.26085778656926606	1.7875099397181957	0.5461392996242095	0.9260727973362421	-0.6616296389858234	2.9940633457698382	-0.698307761442897	-0.07725737085608614	-1.2662414901650019	-1.7136641889338922	-0.8701949218669816	-0.5001077014550703	0	5	7	1	-0.8504226417014076	-0.6888308305101891	-0.296275762286392	-1.3698370845736283	-1.0260240304283328
-0.12183546083530261	-0.8255762897718354	-0.9637562644793405	-0.7584284335047503	-0.6157114133204545	-0.28366390134870917	-0.6109772150118628	-0.4898352345366309	-0.2696795631547796	-0.5774626072729374	-0.47353288369870605	-0.26683143966619316	1.554800104717184	0.5745130005746121	0.7033983821630365	1.198078117105894	1.185124847020961	-0.6093839735993463	0.07207552611266638	0.9995510613892784	1.307871292449075	0.954154907344181	-0.4932778822920219	0	4	16	4	-0.4743438204873034	-0.9430528235039867	0.6828710761400935	-0.05189731240839307	1.9147817984437352
-0.19139136832871295	1.475282547930439	0.7802575309221724	-0.46777325954050486	-0.5130779604625118	-0.2787503588492677	-0.5906887072403988	-0.49979192873909256	-0.2756260712161463	-0.5586497876247156	-0.46936258087587435	-0.25851004191362853	-0.7584591800079697	-0.11105728359138332	0.6105692519265394	1.213700277262993	0.2853290830502494	-1.1103761147555755	-0.12163250631318052	0.6133351271546545	0.060389298404673095	0.22103109383084626	-0.4978934506493321	0	1	6	3	0.020306186858338682	0.0864125012017466	0.8657913625925094	0.4554184738500229	0.9621381399985791
1.033969624339391	0.16580778394019413	1.387451580193538	-0.7462389029070445	-0.6027366376407253	-0.2826991427299274	-0.6083976140472649	-0.4950063450291059	-0.27274488113979917	-0.5640951885938821	-0.4749798610755137	-0.25624984111103644	-0.5777910651225041	0.8891774355083478	-1.7665933302749917	1.4731128065889836	-0.21471448751727937	0.8744924656688055	-0.04558105181563282	0.9923439580973735	0.07813683989828162	-0.7947657194063623	-0.5048857365158853	0	3	16	3	1.9968558104292962	0.10528809443410783	-0.8558641619712601	-0.5768299977801069	-0.20686867313837978
0.7168372990268214	1.6664792084032383	1.054441477045193	-0.4385471221704657	-0.4042692891589549	-0.27768387754485896	-0.6059558930197269	-0.4912358065501257	-0.27185109740302843	0.1819381375259263	-0.31686898041213946	-0.2531394506689283	-0.9659388495842378	0.5515472938589047	-3.0678743670264	0.6765849922141383	-0.7353516579332778	-0.13596302803890423	-0.03599287105006482	0.9779780062476505	0.8732334637458314	-0.8522906997242446	-0.4996771535569488	1	1	9	3	-1.3605115966476977	0.7321689240545239	-1.8926851507350735	-0.031245464261580147	-0.6112255152680699
-0.9690239581169091	0.6080099580042285	-0.7810925931681578	-0.16723405167442845	-0.18287311594183928	-0.2768161041295501	-0.6008020132645063	0.41865978851777974	-0.2744316059112235	0.553025957850665	0.7688544452764284	-0.2542125807846321	1.8199850726998013	-0.7917021718705671	-0.2662058371336697	-0.8866073715408687	0.9934017080936413	0.44955319755963685	0.1668312295177374	-0.5566505933268764	-0.768937442694217	-0.8427352655724397	0.43356386186124374	1	3	9	0	-0.47123704405029165	-1.532214542508	-0.2655193523149279	-1.1543591575050314	-0.15698530058805402
-1.4454614710220386	-0.7870210225756757	-2.3028730815996554	-0.1661733490299356	-0.44745974368929353	-0.2840195232972443	0.8260618061206156	-0.35423007583828475	-0.2749745924919814	-0.20091015474505539	0.07622317459098818	-0.25273855514047505	-0.37212074450386157	0.23290867401620186	0.3923962156039556	0.8559102555092282	-1.0303416265318346	-1.5945732206750929	-0.03187967424265481	0.5964547300400059	0.9000295225584353	-0.133239606490742	-0.5018314273530333	0	0	3	3	0.22277649276886594	0.7764017591902399	0.2654248523858959	0.3090961152349505	-0.19721131376651238
0.5577199049938829	-0.5255810201105506	-0.7160418361845082	0.2897919033689772	-0.1940663879614672	-0.2747199251603578	1.0113805929804143	0.36126806555322044	-0.27488051571447975	2.737492619234818	1.7379754204922278	-0.2556052783950817	-0.15466864508239303	0.5496277639005943	-1.6109349995145181	-0.9230703511191307	1.2533710094516586	1.2860217479442329	-0.030367777671594445	-0.5393170787917249	0.4389066820786323	0.0627428965514068	0.47594678930520395	1	3	2	0	1.3640619658439745	1.3144019192695806	0.43952165356321415	-1.9014105927656302	-0.48852209693091164
1.131266342395673	0.30956169907213416	0.5508871552111669	0.7576749458571527	-0.21215748965609993	-0.2787732243861674	-0.6045375149001809	-0.4876207727635862	-0.27669168405080646	0.18262575258225644	0.6707926337782967	-0.25858788452870757	-0.7143247835631394	0.882175497796039	1.025010775136492	0.7396988819761776	2.15876879730887	-1.2066986182327675	0.06336186644999303	-0.9087575595861587	0.05224239108916668	-0.8594271501281755	-0.5023394486208456	0	1	1	4	-0.590792732543363	0.19260081511820076	-1.2780737260775235	-1.5234210016297098	-1.443781858282613
-0.11939126152026798	-0.3242256627410068	-0.9573981477456874	-0.4572704372321077	-0.4741538033365857	-0.2761114304154757	-0.61801828841437	-0.5029434604432568	-0.27782328305855114	-0.5473658276486	-0.4557272147534054	-0.25623977056972935	1.3481493271399918	0.9469050704922869	0.5501799274973299	-0.6912329212846433	-0.12886156859125827	-0.5974922423111062	-0.13387426667221874	0.9416356327257075	0.08354104961976129	-0.806471702098492	-0.5038680109767446	0	0	20	3	-1.4079568110543268	-0.938360422263709	0.8578545472403503	0.20129976452585208	1.0809309251472263
-2.7242495919568115	0.47015218921149066	-0.9887359164305752	1.026483959873238	2.6723300691513567	-0.27693930539785083	2.1487863240188676	2.2658468676446484	-0.28096967725634947	2.2869725325673644	1.7397074966473494	-0.2520537522720601	-0.24004643161135852	-0.747142077069619	0.13579716070334746	-0.18991725759763783	0.4009365583339605	-1.3658663426925826	-0.13199391637804406	-1.2255009563813348	-2.0723232733365835	-0.8175639003456235	-0.5131954850545029	1	1	6	3	0.724762432674571	2.485491013933083	-0.30551491158417454	0.47617007076434203	-0.18412045914745914
0.9923412311051774	0.17956958626162922	1.1848593928986293	-0.7565089933546736	-0.6142228627602069	1.7377434501127271	-0.5998607549539163	-0.47950818784384686	-0.2730742462464213	-0.5565556556586252	-0.45372383206431993	-0.25613173251473415	-1.1656057445248995	0.2386493176007908	-0.2893159310252028	-0.19218534046667146	-0.8680351055384368	1.1815880057433308	-0.017394315937894436	0.601631365873848	0.8962202464611957	-0.40680420608716433	-0.5063279451444872	0	1	2	3	0.08554300488405325	0.3474677953820484	1.1625153222639866	1.4473948298338501	1.2209729176913902
-0.699650987459257	0.5269956031044439	-0.16627371017341744	-0.44880444617511894	-0.4927438136187704	-0.28562704473784284	-0.29048187604335846	-0.3726640519701515	-0.2794797065199549	-0.5653968961473601	-0.47995737227904756	-0.25894268568804585	0.9492703407604317	0.8940930741310636	1.069357078037205	-1.1809594748690744	-0.8666701468835448	-1.4118903271238372	-0.12263363578509492	0.9726583173239197	-0.745616930471117	-0.8578543900822639	-0.5055979619121792	1	1	3	1	-1.0093833814689912	1.229176398226281	1.7941839859363826	-0.3895699440805449	1.5174529510388788
0.6265036581724228	-0.6364634167444114	0.03186630995272968	2.1821147781170303	1.2544191667238496	-0.279541823867209	0.6701717602270557	-0.07670952421034946	-0.2670472130854459	2.772002498290365	-0.4505277110385136	-0.2575196127452686	-0.29541275584502846	-0.10960910899385586	0.4157529558152714	1.1759376849564056	-0.5363642184375274	-1.2701648091734277	-0.11705310413735139	-0.5293835580740632	0.04855594401050542	-0.08592110151944263	-0.4951313000510056	0	0	6	0	-1.1196472865102378	1.3994791602967989	-0.954830858675671	1.2176999878226749	-0.7833351870741904
0.6759176287369075	0.15856347219097677	-0.9544645550011801	2.3343788238516994	-0.3753417618849444	-0.28101471540590844	2.81676715821349	2.1725850238686797	-0.2777734380819975	-0.5414751031898412	-0.4657464286450059	-0.25956366565764205	0.17350659090634987	-0.16492463978364674	0.48091470813014225	-0.4203074346665773	-0.03729345791656175	-0.730669436604047	0.01751990697661506	-0.5266465847562068	0.8907495543806978	-0.5567232797867684	-0.4938126319171028	0	1	8	4	-0.7491508965167916	0.21216933445863595	0.4827405580519532	1.3585574417635187	1.5888394288430066
-0.6108244645406489	0.01567123533427972	0.8020943735204514	-0.1703509826960826	1.7177147962416093	-0.27996736529046984	0.010470808716918936	2.518781254960663	-0.2740834877643564	-0.20890576118729628	-0.33750596384151255	1.912775999867953	-0.46154080389390806	-0.4089959713732641	-0.7251743853712034	1.4760774809013977	1.216044207123342	0.7626196693006491	0.007362376616578063	0.9711923055423919	0.8961931566929718	0.06540924563405057	-0.5051291590219681	1	1	10	1	0.10205337917835092	0.015685862766420255	0.12355854687548434	0.6264733812660636	0.15980327587387072
1.2149144470021698	2.3094070030777427	1.8571584810942992	-0.7751042335577356	-0.6039984020305726	-0.2826096361748054	-0.6067704139551691	-0.4920282037077941	-0.2743937737752541	-0.5511627054578526	-0.4589320422004361	-0.2582987853043901	-1.0874029064551092	0.8963542424644659	1.0047702678353183	1.426029689321276	-0.4763178396846302	0.629262652095446	-0.07486237192447821	0.9619122093514553	0.8883494413562252	0.1743081309992505	-0.505646736322668	1	1	6	3	0.6062432994207608	0.4883865472279679	-0.9591138438981012	-1.0513300797747738	-1.145467648077859
-0.5047841762636904	-0.4225997722113982	-0.5160165228628312	0.2521836373423506	0.2675372908069988	-0.2816506677906209	-0.009528181376530043	-0.18741731754362517	-0.26762244627732756	-0.5424479344345351	-0.4512444508079265	-0.25490419658895075	-0.9851916275345073	0.8993169169194338	1.0330600924412783	-1.1806953580218869	-0.19217927122903045	-1.6018700161764778	-0.14438280436113823	0.9543833702636816	0.8761123161215562	-0.6960078962946976	-0.5098760812368454	1	0	13	3	-0.9855298843014568	-1.1076923540609949	-0.5909475011135787	-3.02646821141807	-1.2874042757068573
0.3993493549531373	-0.5933682283027332	0.6193212177703904	0.6415750293056837	-0.47687489457414034	-0.27754237946217253	-0.6076274235005961	-0.4807637570587637	-0.26980995034921124	0.16410738903148192	1.27287067824146	-0.253019377369764	-0.5052653914600006	-1.3568562097233805	-0.6929842001923051	1.1536869832238035	-0.3408212327541239	1.022186899545709	-0.13213086610007244	0.603808447634291	0.46031372251715463	0.22115966867260511	-0.5062943360052303	0	1	16	3	-0.794174009915158	-1.2202047300458174	0.6421301854411999	1.5456270941350172	1.117661627034456
1.4741435248894859	-0.45425123224498914	-0.7813430064114395	-0.7549874719620728	-0.5893763694895133	-0.2732273337463575	-0.287525788100108	-0.29656873994328037	-0.27423004589831185	0.5153991381798608	0.05287595768501682	-0.24787146119366843	0.40593956624214733	0.8963483538276991	-2.6227729312941537	1.4176215309615445	-0.5012970886717951	0.07503936207154438	-0.037234737885782646	-0.5135100479016156	0.911144071642976	-0.8555804962165248	-0.5044845651950072	1	1	2	0	0.7204485122018981	1.6132213227530725	0.38480379891430316	0.7571484268540755	-0.2134728208846235
-2.134171690046878	-1.4936936446952713	-1.5803431102231869	2.689116568308011	1.848220319532646	-0.2775601874024788	2.062556514583631	1.7120289074699155	-0.2739227899756206	0.5398657219337659	1.7613833337747802	-0.25958843844595464	-0.3043300028144283	0.5625309718917364	0.2417736190276911	0.2320475471502181	1.7903725944570474	-0.9427736698293178	0.04016432108646996	-3.56481976869198	-1.2494342328772958	-0.84403043714638	-0.4980849948567984	0	0	4	0	0.7774054827271967	0.05702146722495238	-1.3403379809856362	0.06985667639353194	-0.5531808125388876
0.09930211014921934	1.3286496208807899	2.0130434804145825	-0.7183980688233421	-0.5790722040847023	-0.28534753800256324	-0.6111583009159867	-0.4881493222294544	-0.27716213384365157	-0.5474262585088128	-0.450435242465265	-0.26310319753934036	-0.6496292118449689	0.8782951597593722	-0.45531540226404404	1.4964103776887128	-0.518201477505579	1.522407747901315	-0.0950528711441944	0.5918270823501064	0.8745822597004742	-0.8703234333165351	-0.4984066479898116	1	1	0	4	1.3231406872165676	0.8844833146472478	0.07941013517962242	-1.0349206999629692	-0.46437540214108397
-2.23873992149753	-0.9595470097980052	-1.1924796666956152	0.20635869946376745	0.466232644910421	-0.2810714901874723	1.1200370342519035	0.5067047927990228	-0.26737595537236986	0.18680535643472473	0.8626557273686251	-0.2545104379794783	2.154339079611632	0.2236261882886568	-0.7686552303989154	-1.4560987256235802	0.7507660898359574	-1.5763260508855217	0.0016571465446917483	-0.5349445611671184	-0.7554327381603732	2.2528382883620828	-0.500697871911436	0	1	4	0	0.9212025669283148	0.4768481561907564	0.3055158422155104	-0.9335804745953811	0.33897699552160954
1.1824460141048467	-1.5554630753785972	0.07677855985301141	-0.7273771128867623	-0.5852604230715223	-0.2800387830238564	-0.6025123063304806	-0.4974318806489051	-0.27524398954329515	-0.5495342581976752	-0.4660460627116868	-0.25457228279396443	-0.4634464583959052	0.8939458675873424	0.7647302554733415	0.9733749294838898	1.228282241859863	0.9701809771230019	0.03822854175786924	0.5774932767642698	0.4669664761634276	-0.44840585786929876	-0.5086799535931938	1	0	11	3	-0.6413532628698011	-0.7184461053383608	0.2645734968325113	0.28892155704126776	0.727258214014245
-2.531930690531766	-0.5910338324970931	-1.7488870990532714	-0.7187410759753013	-0.6097061306517485	-0.28118125559213264	0.02667222371678158	-0.3508385862083011	-0.27032631267174534	2.5289153970768283	-0.44881219113755694	-0.25896999136151205	2.2644409975618043	-0.14277682645026044	0.12742121526466177	-0.5269722092362936	0.4599386153915632	-1.376085182960184	-0.07192235380512656	-2.6258379071205944	0.8756687551635063	-0.8793628299409961	2.449703979250005	0	4	19	1	1.9490301551166864	-0.14460628068669723	1.360917152898464	-0.09965117376483554	1.6365514506158065
0.35389688189176893	1.0846597399069806	1.4115351173405741	0.716704625075265	0.20081061049353738	-0.2678239712480732	-0.28541631360881226	-0.2988700823335005	-0.281294188667914	-0.5501236233959118	-0.46205505492710014	-0.25012978078872555	1.8175098585713236	-1.6467215927295105	-2.1947733420942073	1.4776834768213927	-0.23607045377312869	-1.5538611779264355	-0.07052272292377956	0.5911299782909493	0.883865226498292	-0.8412331996372236	-0.504987984021596	1	0	14	3	-1.2538521161694904	0.1302990114337359	-1.4158842482197052	-0.22298269434102946	-0.15848341588769344
-1.0045220357583289	-0.5933258284426515	-0.16661896164262457	-0.7376463078578801	-0.5330370310964934	-0.2842846909442123	-0.6002897161391528	-0.4912782958626853	-0.27874819341990126	-0.5601073294153406	-0.477030161761681	-0.25843872256348666	1.4273626125323666	0.24528943800641206	1.31843704217684	1.4070403279121886	0.6963001070487085	1.19642882464123	-0.08780685246230102	-0.12188706174705197	0.4603484343163785	-0.8316562455321186	-0.5102851895584198	0	4	12	3	0.8580930319764317	0.262625736619871	-0.28633237585009097	-0.21521028229642344	-0.5753770143634227
0.5973828751868898	0.8457385994159876	0.4649149301952019	0.17985698091613986	-0.23775810948537646	-0.2838759072089573	-0.013783524325456629	-0.24324192968081548	-0.27843197638042255	0.899022830709903	-0.029991503547831144	-0.25701990020697607	0.8659160118888207	0.23293722831328761	-0.39332817852971486	-1.262848209348404	-0.7202809342212081	1.1522555426546708	0.1567950714957498	0.9708254785676236	0.061126381466675636	-0.9040791113267617	0.4534243925062652	0	0	2	3	0.348656022016231	-0.264523584242978	-1.844374909888571	-0.5873718072339708	-0.3634824885678851
-0.7696690883755631	-0.8244857086905819	-0.8122692712328794	-0.7563143516943512	-0.6006243571527471	-0.2807628048623696	-0.007042248502704053	-0.31156847133569776	-0.2785787309227429	-0.17980180551397942	-0.007472201419408478	-0.2539494277521112	0.5060349517569701	0.9165472362184922	-0.24120579401221243	0.5850838656560015	-0.3872720898067154	-0.13847984939428765	-0.11260292915823986	0.5893369104692748	0.4572253674185092	0.024851211578203268	-0.5062320019660288	0	1	9	3	0.447816775480581	1.6569692584077074	-0.07625259301269045	0.7123696670147064	0.8217632670711251
-0.5278680421956089	-0.5396636628238367	0.07655855568068609	-0.7556465255292258	-0.6016230997022011	-0.28193460037967666	-0.610540090634515	-0.4912309864762472	-0.2771700744381718	-0.5525193029649903	-0.45191551588812795	-0.256534851387153	-0.3067278647268419	-0.41553539414269136	-0.24886206582853754	-0.7903511036137159	-0.6156789211638751	-1.391644142840483	-0.08976456240083111	0.9668563751593265	0.8535403249260265	-0.881403825524201	-0.5050909483080428	0	1	6	3	2.0644422030402905	1.2655792973963014	-0.3958538932173655	-0.22218114496244548	0.020069505357354467
0.7295187934924506	-0.7158051041561038	0.6440373167144042	3.2468512093860653	1.5407669100582606	-0.2860438346996622	1.309560464822119	0.0042204661893896905	-0.2831993303113146	3.9476619410576554	-0.006560283500966213	-0.256198757422733	-1.2186677052356314	0.5255454873104409	1.172890278660429	-0.12199893468974393	-0.8665418886364955	1.4406914271246412	-0.018058753840613152	1.4853330009743217	1.283455094681721	-0.810867209201825	-0.49872092813760743	0	0	8	3	1.2424750832980986	0.13075128645038658	-0.3320716735988935	-0.12466188988481197	0.23578989746614154
0.11646261294570073	-0.44130755416214296	-0.910264303180915	1.855348149707738	-0.03572525876835089	-0.27862305003864263	0.590207652599253	0.5618194032354632	-0.2774280648258376	0.17218167717158714	0.12010555931083033	-0.25193291627956726	-0.7888155917056556	-0.13849072854680033	1.0439999513491511	-0.5512681523827239	-0.27988905745225257	1.596401465297575	0.0788150617590959	0.9779022751719931	0.8878477529059248	1.7482639034873477	-0.5034701879823823	1	1	3	3	-0.3831049849434487	0.0512925962888446	0.8253852477603416	0.6339650658732674	0.9695249497104572
0.9441285030478873	1.7677284352934448	1.3147922307534954	1.138315750715562	-0.4305849715530889	-0.27578285318487217	0.05765576562698371	0.027607085289115194	-0.2815908003437641	1.4954997490556823	3.742524962818282	-0.24749550347483323	1.0001944991834488	0.9127440036115201	0.34297852935291173	1.1921108778176486	-0.8509274643763874	1.5608006940669272	0.06734842164863074	0.5890279123806594	0.9107948473398545	-0.29987055315586875	-0.5024765843568716	0	1	3	3	1.9461804602671133	1.4205545085913187	1.146070147565768	0.5642873686320251	0.5255991572570531
1.5873134465488437	0.6979301808768604	0.22323972387060187	-0.7243854083736039	-0.6065619977193213	-0.28136790923497473	-0.602774894090357	-0.4746444266046754	-0.2748636967771368	-0.5571386602917386	-0.45772393235424086	-0.24930231750669715	-1.2194830891909523	0.8918056971450945	-0.9641390456907515	1.4624948670335032	-0.8219540309568338	0.267104522498942	-0.11238201214220878	0.9526659041472978	0.08254523145356873	0.027510798829437116	-0.5083591842344476	1	1	3	3	0.6966809643332852	0.217077560969175	-1.124439272401989	-1.5268331478283776	-2.158220381455491
1.2724227344101249	1.7191004951489721	1.5167622387213626	-0.7387095654846354	-0.6092424465443939	-0.2744570324510316	-0.2998497852457419	-0.3903973977890731	-0.27586701332921126	-0.5467935079231466	-0.4631057763679088	-0.2470226651207	-0.6623887583623788	-1.0503158551442533	0.14424114773477753	1.543214433616536	-0.5662869928924678	0.7529859997774419	-0.07182420367363714	0.9480512873271468	0.9076133618366279	-0.8644363395617275	-0.5086398000070947	1	1	18	3	-0.23455879296887183	-2.2254919958918746	-1.4194952289687663	-0.6025744689197016	-1.4859358362958284
-0.8430748878237175	-1.221407197847821	0.2156335138739488	-0.7274083784830865	-0.6148329798188057	1.7088446774424322	-0.6005063523542818	0.3043310937785578	6.033826335792257	0.8993986375689764	-0.4647825759928307	-0.25991713483044554	1.8026068771296828	-0.15532639911891843	-1.2449964655487686	-0.4284229501608168	3.335727963911955	1.0300210985602936	-0.04563759851322021	-1.2391102376414593	-0.38523627955434236	0.0880525981751289	-0.5000757361985654	1	5	15	4	1.1136686252154824	0.2932277473412564	0.91510547026407	-0.863203773341453	1.529199374272626
-0.7825365399361305	-1.6570997517713733	-1.5346264511532035	0.2707225914025369	-0.029941535739116426	-0.2772365477616137	0.3110063116903947	3.0962690255964382	-0.27352486262225006	2.2917522953588763	0.13989081067753778	-0.2562766610118715	1.882273724285687	0.5391864653318399	0.026625093336918093	-1.411607744863565	-0.6441310898885045	0.7834285974195538	0.3681730640476355	-0.5161999188462726	-1.1693752488402736	-0.5344106533725103	1.4866223029699435	0	6	12	4	1.34477507112463	0.22786523150874038	-0.7546352148323583	0.1273410795028878	-1.458839763290762
1.0638816562409292	3.3509055196730984	1.3329042681496186	-0.44068187373121803	-0.5798730348716351	-0.2869518757997665	-0.6018462564109585	-0.496433944695749	-0.26903385176574557	0.858893917185609	0.02238356661324089	-0.25842822285569395	-0.4286725553722851	-2.043678181056102	1.3370118383040714	0.9833460566816694	-0.28861848135505297	1.0312807960552726	0.11815773766979933	0.9591435532117548	0.8941137770289358	-0.8125282592567817	-0.4962871444048447	0	1	5	3	0.18026891060834893	1.311265781199182	-0.24102409692573398	-0.24487778656283543	-0.5114432731700971
0.02979747154388301	0.24882657589809093	0.04872467102724862	-0.4440006159872322	-0.5053615709089637	-0.2830171797911452	-0.6020332134566245	-0.4794458643056681	-0.27051532347163465	0.9518070279587547	0.765015315912289	-0.251429785507728	-0.44015556144528467	0.9034772415653151	0.7769151426873666	1.2495714306710652	0.8870630963915295	-0.8709133664031862	-0.0223490764304249	0.5851174873145909	0.4689729364191344	1.9165743414304717	-0.5027828731905412	0	0	18	3	0.02856267470244775	-0.7741531614363484	-0.5957457794298463	-0.6186089270873805	-3.1820279946260936
0.07504744302921937	0.3334232667503538	1.0091337709267634	-0.4232817599617889	0.284371736292509	-0.2768404259034795	-0.6208117419882022	-0.4926395473738471	1.7900848841582468	-0.5561641222126386	-0.4757314515701752	-0.26053631557295026	1.1596854970843598	-1.1989192914245077	0.40435586410279845	-1.3874282184014013	0.9664166284989917	1.1623755359703578	-0.1499422218607907	-2.9987480653210783	1.3051024909279534	-0.6061106371879197	-0.4976318919301958	1	0	10	4	-1.2051994214493862	-1.0216602385979388	-0.09851323371274712	-0.8523624562881409	-0.9407629463525478
-0.39278909328096656	-0.2875240820203462	0.30744021830626433	-0.17186161462803864	-0.6000350311032383	-0.2847953870393905	-0.5952707847454027	-0.4786622822329396	-0.2781124589386224	-0.5643557465497211	-0.46975094855690513	-0.2623198613987591	1.5476511900123844	-0.6720676846174226	-1.2424502326239908	1.2167152257743412	0.558878602296991	1.2855024118579423	0.037531633416986315	-0.5180089356567951	0.06044419501022827	1.7728632317356103	0.4753393599436176	0	1	14	3	-0.5678439487285611	0.5622370913879531	0.1892132681426567	-1.6627312765337119	-0.6024177045772459
1.0137675618153346	0.21252437884148767	1.2553872259762031	-0.41561886572818624	-0.6012596290934882	-0.28757144888347214	-0.30535892242749424	0.43628727879303864	-0.2809417562178999	-0.19397828350590124	0.11348486437323929	-0.25916558690350383	-1.183850370131203	-0.4921344543760864	-1.5090036798296618	-1.146804520599472	-0.6643200279435216	0.20108393657243345	0.013974313068295947	0.5975016022987132	0.8791594161661718	-0.8668892092153752	-0.49673128212133627	0	1	4	4	1.6169254073661739	0.043590336804624985	-0.5739442232207443	-0.2599444031698649	-1.535037545835648
0.4651733395722574	-1.685733729951013	0.728745132061668	-0.11358315836050759	0.8560941128461385	-0.28363554097870153	0.2976946549060585	3.0161576626382334	-0.28044215952832025	-0.5569117021059723	0.4144976619192343	-0.26083506008553814	1.4031929507585454	-0.13902252068173981	0.857578703794472	0.7147667100466476	0.6975100071122509	-1.3751572629030029	-0.08888058624953497	-0.5116290939715004	-0.7703443103372961	-0.8093386137978935	-0.5064510328502322	0	3	2	0	-0.5929431797069227	-1.6008064028412479	0.9242570752618577	-0.2571037183583247	1.0183430154643602
0.8122709355666395	0.5394967717852828	0.713437946600315	0.12293887881778479	0.1472086955922738	-0.2768904779933359	-0.2494746167063374	-0.34398373918631414	-0.2729745698928279	-0.5600147746091081	-0.46760825224112085	-0.2563684265926535	-0.37672056584702757	0.9291600262546031	-1.1753221392912283	1.1792929118453321	-0.9545208982451938	-1.6233493059682753	-0.06136108209073515	0.5802325959001673	0.8931904416017535	-0.4102911766923659	-0.5026787196552202	0	0	17	4	-1.4481911791978073	1.4316302464566582	-0.44553153078366436	-0.3774660771503927	0.6203890355988471
0.2059721610670257	-0.6138841025300301	1.2980389559216858	1.0841773414964226	0.04682211433958468	-0.2852268651479219	-0.007964070378508593	-0.11644095088270462	-0.27333704582164453	-0.5764345362867556	-0.47296521349454274	-0.2628925681423525	0.006895379892042697	0.5466494604817682	0.02481369120839723	1.4686924701887856	1.4860122774701072	0.44397854843266216	-0.046325409481988336	-1.2317788011488138	-1.214117484843703	0.9569280773906201	-0.5074433762811736	0	0	3	4	0.5701386914208135	0.7046384922577956	0.8632385054728465	0.08132186123299157	2.075805518530891
0.5432281526755054	-0.9525210045587078	-0.49538884128107097	-0.7464427572239998	-0.6057464005399235	1.7138539736758933	-0.28417409603974275	-0.1107058947663801	1.7921393954184703	1.939593707879082	0.020976768535083394	-0.25984577957756555	1.1748539553482	-1.0665802505893367	1.2021610641803437	-0.6293481988193094	0.34553941762418033	-1.4590202687798335	-0.06930347867524456	-0.5192078338945519	0.06668848766257085	0.018284000623451615	-0.5076042952056692	1	3	14	3	0.0009926618370987295	0.1854670186095555	0.3889364107404679	0.9357353729141171	-0.9877768586658301
-2.1371266564393414	1.0638009840538476	0.8307232544249423	-0.7479869666409495	-0.5837120408794809	-0.2799948383982566	-0.5996785906466582	-0.5077487417989596	-0.2823176975976019	-0.5528871995541816	-0.46621741750901713	-0.2546744311840318	-1.0732428124319262	-0.09466041536874822	1.021797227007779	-0.949152387775948	0.365735002676231	1.3214655132216	-0.02663553056866387	0.5988789499429038	-1.9693047683248686	-0.8103593963326301	-0.5022191560301212	0	1	11	3	1.1343877549884491	1.4507342814478217	-1.328127411807056	-0.601276316613094	-1.253022755805803
0.2074254356705867	-0.5207120650400107	-0.9270594351187658	0.08887282978676128	-0.0029663416917431046	-0.2822040988148944	-0.29486210720542716	-0.3756590287345411	-0.2714519887583115	-0.5488283640807899	-0.4614220239628763	-0.2509496833883718	-0.6816110001659469	-0.9738561889578713	-1.4270159423377051	1.2076870951815024	-0.26817480697405244	-0.7566851553429802	-0.11370886390785795	0.5724121796886665	-1.227591055673123	-0.8112594124310621	-0.5016293711068618	0	0	20	4	-0.516323127308189	-1.014644081587792	-0.47879443906505637	-1.2001273775520476	-1.3062525056197585
-1.5100001492136819	0.05067007915951213	0.2740854090561033	2.0763536075874844	2.9047292582625794	-0.2790700998058927	2.2102486210280405	4.772801757811643	-0.277918078708262	2.011642715914399	3.3215604281284543	-0.2574823207580159	0.5227039270645534	0.2539902323393313	-3.542827162863216	-1.2254344431167916	-0.5697977464075337	-0.7911515951762702	0.05982685703420293	-0.12170712040165041	0.8920240119918275	-0.33333242672373725	-0.5064827022480947	0	4	11	4	-0.7884075995669422	1.2902824702433207	-0.6047824938880999	0.06179316550896635	-0.09660210608751163
-0.3676346462092728	0.5661571315019153	-0.6977919419713928	2.5176177901316787	-0.14696105432140116	-0.2806390754869791	0.8750289268348207	1.7102531113516752	-0.27103954403079333	1.9732439899078213	0.7945421186110987	-0.2539946185437354	0.831935926346927	0.923180631693819	-1.3839341089814254	-1.4757750594182848	0.3861692370276112	-0.05990035479753569	-0.11226464440997862	-0.17539642328606778	-0.7505534340570342	-0.8450533152126195	-0.5072159493178079	0	0	11	4	0.6227752018930068	-0.9106228258349169	-0.80759139386579	-0.4266149942452626	-1.4871608946437536
1.5605440337352312	0.9122434160524665	2.105004378366434	-0.50370891521969	-0.5250940985639765	-0.2841142027440072	-0.262478061878207	-0.2605160301125731	-0.2731912117667052	-0.5513438392971997	-0.45765093374272364	-0.2562233540805947	-0.45133353826228273	0.9364457367675691	0.6253534931886353	1.529091863850037	-1.020001041161164	1.5656012478788435	0.3671500531857081	0.6048252423582822	0.06148323170427955	-0.14160906165157827	-0.5052455400394158	1	3	14	4	1.0932619508479915	-0.189486950988445	-2.5292296648454187	-0.6542583146049835	-1.1863954974662942
1.2462907937461818	-1.2993031599874563	0.9378064230748975	-0.7389996214709789	-0.6113347501529581	-0.28824301762959376	0.04877844089254135	0.35840584980839085	-0.27186481198978424	-0.5595156949128696	0.6950792195515524	-0.26147952706085786	-1.3875734075385644	0.2040831140133538	1.0102426308185155	1.3816031374116353	-1.055414123488344	1.1672432663318262	0.08410046847649133	0.6055544627329977	-0.3629156047006726	0.9985982052919512	-0.49813765724790565	0	1	5	4	1.346180576362973	-1.0086120200013917	0.33955422567722016	1.0771729303192823	-0.6275643044258972
-1.3207002357437483	-1.847419547300341	-1.093605292638745	0.8347377781928456	0.9547142860012009	-0.28196705051455084	-0.61281824980886	-0.49776740069411524	-0.27516516618985803	-0.5574265997539997	-0.4810834096525659	-0.2554738258972809	-0.9450147828572939	0.8983962860068759	1.1704348262054463	-1.1317616493613831	0.6102455600270015	-1.1811218053284698	0.1457528785825174	-0.1546448362661501	-2.044887449341291	-0.8772326822643606	-0.5087340315437924	0	5	2	4	-0.2177747297561119	-1.3464121443035142	0.06771852864401412	-2.436839668930075	0.3057831375243118
-1.3843791997985284	-1.339316987438542	-1.7874546312697952	-0.7383717899229125	-0.600096697286565	-0.281768080338834	-0.6062212738555585	-0.48370982536111135	-0.2809616712319999	-0.5624294504978941	-0.4581983032987239	-0.26480847398215	-0.681624973209886	0.9548015440354146	0.4103997202519337	1.1799184267162253	0.38698927151814383	-1.5936461803954138	-0.01956142635613893	0.9574951991680232	0.45598206119072826	1.904337760488498	-0.5114077935340764	0	1	10	3	-0.5581972196940063	-1.0687227577805243	-1.5255326735861987	-0.09185888684097221	1.038088357168519
0.9801629058957497	1.02288220305156	0.7656115112502179	-0.7664530431977248	-0.602515874995018	-0.28764042936225265	-0.6124344093185357	-0.47618357503091596	-0.27023352138116674	-0.5588189097611804	-0.4653043487303105	-0.25187586374842685	0.17102382602031302	0.9172440590882304	0.5058952374248548	0.8575273593797756	-0.9565680257405416	0.7533658273889163	0.006125728977396647	0.6214815575505992	0.8904025563123412	-0.35896840872265734	-0.49952107794800793	0	1	14	3	1.3876596262047871	1.7325771230511582	1.4953632903851313	1.634732936543141	0.4148520156535026
0.9545420130953185	1.759867720823544	1.226795799275733	-0.17766276318581806	-0.2012608792755565	-0.2783543919999879	-0.6129610606880225	-0.4837379981267674	-0.28233169121214735	0.21158075820145666	-0.05361551653574527	-0.2564785481173744	0.39152879290665327	-0.07707181895211537	-1.312059374623142	1.1730876218674304	-0.2346120031890252	-0.6413668629947411	-0.24693170983691726	-2.7421105608520455	0.8899811988131815	-0.5762056915237019	-0.5063114233513164	0	1	2	4	-0.13169087749975178	-0.4738758632239968	-1.7521501346935102	0.6825103010202216	-1.3428014138733757
2.0159206412602444	0.40200013788455047	0.11058063052685585	-0.7356129764544932	-0.5822809043998529	-0.2797010237302914	0.0027703015131525822	-0.18397096419752335	-0.277850166349475	-0.5478807821702205	-0.45477355297979344	-0.2516511536106232	-0.43938902870334856	0.8884546272922859	0.9118645250958106	0.9242463811365984	-0.3937674164533178	-0.03243676356914166	-0.13851215085912671	0.569098952459527	-1.9318445750665376	-0.8795520564817342	-0.505741750554187	0	0	2	3	0.7422602674325423	-0.1329927060224449	-0.5741501268406406	-0.04945849166042299	-1.0798551663939366
0.05531346732138048	1.6488756034312075	1.3830578921345946	-0.4760811930806737	-0.34239906686411853	-0.28306633038719853	-0.2783652316797214	0.04098715424881515	-0.2788925118422969	-0.5517165265314719	-0.4475499092134223	-0.2563853468310364	1.694038586053086	0.1815345566463023	-0.8539419251051608	1.5207026275040425	-0.5564113239956527	1.3273369887024522	0.16982057946440057	0.6073815372644125	0.05058035811304922	-0.8598714250216664	-0.49799453590913983	0	1	8	3	1.9811155243107599	-0.48089652839501384	0.3490962247371931	1.8689007815027547	0.4904194442993708
0.47789156471873157	0.15889043092040223	0.2562308705269266	0.6613776211092061	-0.27893971729465816	-0.2799441943515094	-0.5995342710684897	-0.4880919086685508	-0.2704826625746184	-0.5428638978867872	-0.4610973741771283	-0.25454667237608786	-0.46664355571965105	-0.8232832757881233	0.014147402839215784	0.12313203038378445	-0.798389822670366	-0.05398129884726521	-0.10711579192426383	0.9730210720848571	0.8813859715271285	-0.6012342270009629	-0.4967737909479664	1	0	21	3	-0.7151988180531382	-0.29589315170998265	-1.2352112874673302	-1.2331823037862744	0.2083008447548002
-0.04224281009793916	0.2680232312352888	-0.32223362323532717	0.05996770822562414	0.40282081161908057	-0.2796075710843753	-0.013821212913922524	0.4977782834550417	-0.27305183557886004	2.1558376334506852	1.6824128765934079	-0.25352674819942983	-0.6565385811323753	-1.5110770229337729	0.8644516780015804	-1.2485764566286048	0.46467131809272705	-0.932395462729182	0.27117909562298126	-0.5265230793624345	0.4664541560170631	0.4573390082112191	0.4546784826034042	1	3	19	4	-0.6502820683770009	0.5600742670606293	-0.7573794186272471	-0.6840494977205225	-0.9969315252740636
0.34181365805465647	1.6146277585007767	0.717285411401593	0.1369091712615796	0.005389504153254399	-0.2840914660606217	-0.2944296934013511	-0.3877566464668988	-0.2809300359095178	-0.5448803823856297	-0.45289003518553833	-0.25662369445475414	-1.0113725262085052	0.2353596991102806	-0.2826677985411418	1.4762748501481664	0.23455873120874435	1.3687725668456547	-0.12331130843778183	0.5812635418245101	1.2848488376796343	-0.4141237229005321	-0.501386364491263	1	1	11	3	0.5309390073103368	0.8547691710561199	-2.0730578368816106	-0.16366714752749945	-1.5375819925717094
-1.007614393702279	-0.5979974608188166	-0.5749544848167023	0.24668079866308656	0.5036237173173679	1.7131083127796305	-0.601467831315517	-0.4878339610294063	-0.2803084532916739	-0.5410912043644944	-0.45531853499274694	-0.26022921637706015	-0.42204660041855013	0.20564559263813348	0.46954652318022916	1.207646584325566	-0.9734894420062532	-0.468329683309627	-0.14564145970241718	-0.5602366556857378	0.48532715918967434	1.0307703605980139	-0.5026729089288663	1	1	8	4	0.5946570810549948	1.1692733951277658	-2.198013769585484	-2.479272124156099	-2.2811543454905836
1.4087062701429942	2.303707716252781	0.07012316516471256	0.1805034145413112	-0.07925949556873554	-0.27930166418721336	-0.29408396654591873	6.165013872098946e-05	-0.2750350750463838	-0.5547291555223636	-0.45901112888341594	-0.2518118540644769	1.5379087383263017	0.23349262323975176	-0.5442979258319678	-0.1086231279438783	0.9073438965861104	0.5076893361162224	0.25873494234340993	0.6090579233901284	0.8819367712510001	-0.8220394045596877	-0.5129869760485968	1	1	1	3	1.4189013974321938	0.48081772317776794	-0.6866294082788296	-0.3855366478501727	-0.9120807420301396
-0.2217011065745647	-0.24395353488105442	-1.3359975113434104	-0.7305554369194506	-0.594325943989408	-0.2732943360352163	-0.2574333757734566	-0.27696357141092287	-0.267146906842613	0.1714345015682308	-0.03386423331809435	-0.2552871682182294	0.44728186993073915	0.2537678911471148	0.017481616795016475	-1.2178161989249459	2.043768321015079	-0.2667941442050721	-0.16151713139785115	-1.3071150998470193	0.0734789491257737	1.5829097756256598	-0.4950185463768008	0	0	15	0	0.5581188185142772	0.5796874958099378	-0.6286065344075156	-0.25289182977210545	-0.6303915124909456
0.4289477155413999	0.8979446111590041	1.0979598265113268	-0.7413363801074029	-0.6241205628851487	-0.2870965732959798	-0.6101066749695924	-0.48107324665659806	-0.27094316741381097	-0.5454587810670664	-0.4466277438467155	-0.26637993895062706	-0.6111942820212056	0.19940400930017016	1.479345855194811	1.1853972970405382	-0.5273690968912036	-1.384442935957138	-0.055686775424240074	0.6034453172182309	0.05026406485554138	0.04371485355996061	-0.49302708629756076	0	1	11	4	0.6749526025341148	-0.4314595605731264	1.0810339597594358	-0.8981623929031423	-0.27023484671897435
-0.44532829502691873	0.7724774937921385	0.08155165491049315	2.1246032645074373	1.8368266309736385	-0.27787844596673394	3.338441617035569	3.699416058036345	-0.2769982718735998	2.319231674326187	0.5956961810833986	-0.2530246067474855	-0.9764199948990473	0.550033998577614	-0.5077895517581328	0.8951125991662666	-0.9698929210213683	0.06294553582650311	-0.04194155339693226	0.947971981865215	0.8971184121383111	-0.8549419793756433	-0.5040657775381574	0	5	12	2	-0.8480588288446235	0.8717520408680637	-1.441302956424423	0.29420055251716015	-1.0588093256381192
-0.09050198573698427	0.14683131664216414	0.45849251542370795	-0.4467685258425108	-0.5543474632630297	-0.2840862386466355	-0.5930063234216257	-0.5144505757060762	-0.2689028292933198	-0.5536897150392963	-0.4647766166614343	-0.26229265772744625	-0.026245153788875077	-0.19192809204566302	-0.20569166564073071	-0.4360514748747996	0.18709331687595643	-1.2040892041131461	0.0806726252341586	-0.14503769558186655	-1.1755742316083615	-0.8919978528937839	2.4458441992127056	1	6	2	4	-0.11505398718144966	2.2264176639771502	-0.17912269503019998	-0.15518299839826458	-0.7086483418775422
1.585266250337468	1.2299689671917649	1.4213582584983646	-0.47118067543934383	-0.48537791242250783	-0.27905887666480184	-0.6078711517830478	-0.5053386172323481	-0.2798400453279506	-0.19765115157536295	-0.3837709431010104	-0.26590685902307726	-0.09505691951454143	0.5852395951800645	0.7387322386962131	-0.5653456284291771	0.12107886131852642	-1.3646842361038296	-0.02931340251483507	0.9442304190205395	0.4714852968979665	-0.846879830269921	-0.5014259666129537	0	0	9	3	-0.5494631804632033	0.034148069176705986	-0.874680188952777	0.9685292938506036	0.5754738784993608
-0.6519412992041804	0.9380388870591947	0.06729021624851231	-0.7433929671107975	-0.5983044372892344	-0.28432021816591424	-0.6013084993240136	-0.49665171988407564	-0.2736810045381511	-0.5598710633329943	-0.47065047581310443	-0.25712101645644253	0.4293298128611688	0.5702079186161321	-0.7880294730248613	-0.712252261434743	-0.9031114392091167	1.5078636699696646	-0.09045717840922547	0.6190762058693333	0.8886949704051306	-0.08023383875923729	-0.49759783084058623	0	0	15	4	1.544373432524219	1.3941649677494108	-1.4559218171762864	-0.39336365211685426	-0.05945879661073056
0.14073148855345063	-0.3950960266302215	0.4665178173253271	-0.45191405270034607	1.1896748807601416	-0.2860560819377133	-0.3069839082224235	3.567587487792924	-0.2762359550185462	-0.5540339435804211	-0.4491330995682296	-0.25176947287671936	-1.2626648647863243	0.9039804308613985	-3.2459817425306907	0.1932311559072854	-0.620093859119331	1.1355827516475496	0.02015130826333969	0.5989257678682116	1.3126965841785916	-0.5943148710773263	-0.5133661411498304	1	1	7	3	2.2143017435211663	0.45867656193623363	-0.2562348095131622	-0.8130755973289496	0.033118824111992656
1.075911683035486	-0.2363830691527803	-1.1019121895495592	-0.7357800873020581	-0.6095226782582128	-0.2860801367733177	-0.32210175695660803	0.6821544635969867	-0.2805709516804589	0.17781341951560453	0.6750744683744163	-0.2649109758450259	1.8672282626825167	-0.5197532593082744	1.2148520781026446	-1.3423887971602404	2.6506999335142174	-1.4905015124574008	0.010342571564511337	0.9798821475697858	0.03888119193387314	-0.8699093186121885	3.473614774695225	0	5	11	2	0.516222382011509	-0.7879606133731025	-0.026790527395748262	0.20356256900713426	-0.6667433239061408
-0.08926252272905444	0.18826399523838733	0.6556454223441517	-0.7601023823590264	-0.6169271324676514	-0.2801474678860245	-0.5916613226967885	-0.46598379342415946	-0.27062028813412287	-0.5554687214521072	-0.47029092195527283	-0.25502384673066714	-0.09472131607365003	0.9104299313017445	-0.8078267114577986	1.188480452062985	-0.41469752147238714	-1.1313226862626256	-0.06054311028401162	0.6065007067666731	0.4637984380940457	-0.31823648051700426	-0.4967498069423686	1	0	14	3	-0.6286291536752444	1.0736520012637287	1.4637822788605703	0.5677199181175124	0.37312214255551723
1.5395902172409848	0.37060398055135285	1.0926511025403076	-0.4460028481490941	-0.44811615089798323	-0.28262144367619935	-0.5954626440270506	-0.4834138576893363	-0.2711754056477478	0.14388515238530714	-0.317514747203301	-0.25584502284234645	-0.006850268480135757	0.21970679504227147	-0.9353902334252449	-1.1651275841778972	-0.49792478378639976	-0.09118623105471269	0.020740399970264726	0.5687586829629011	-0.3348814433156398	3.2589494484725767	-0.5045422314379677	1	1	2	4	0.7394986549446372	-0.8514666963282277	-1.0546691528515337	0.15098220938579365	-1.7308224893558868
-0.06615402552983363	-1.542202576555695	-0.878260750692499	-0.7478593174822606	-0.5719658841626732	-0.2808113541740762	0.30172544773899457	0.40118155758920654	-0.27325868865574143	0.8834332310431886	0.16008848612728133	-0.2571768547579895	1.0477285623337154	0.9093705566833029	1.316601923431056	-0.16352506770923664	-0.3183051019939474	0.4736282032659711	0.1062522501333623	-1.2283471632555605	0.03990132132584304	-0.5804526870583308	0.4847828545666658	0	2	15	0	3.7240772295874534	1.3492208985525291	0.45653435000010245	-0.2700693129854355	-0.7650774465750703
-1.9416094520507887	-0.6122837639533227	-1.6481574630046478	1.9362429423208465	0.12331189005396191	-0.27836762506358237	0.012637349326721437	4.519314617704668	-0.2792853822092742	2.4360785691179583	3.1468117375476283	-0.25267968434520766	-0.21149560857425884	0.2171235567363472	-0.43167973932124926	-0.5621449391364943	0.8302746735780022	-1.4126326012872288	0.08394501805539142	-1.26511365146452	-0.7116056156293143	-0.8250177175918988	-0.5104863716462894	1	6	7	0	0.12176813867906883	-0.5684306282955035	-0.187656100351919	0.14243977774517907	1.3911082919830884
-0.5238128992021961	0.25329405827896306	-0.643782619957438	-0.18069909017529728	-0.07464551074843642	-0.2791543969288249	-0.256459013843471	-0.28246838502307087	-0.2737161352685724	-0.5533746422605338	-0.4676726421432188	-0.2576974986935999	-1.3103123336003535	-1.6998326971916242	-0.6158188778845635	1.1841255405095872	-0.5156778984868186	0.26032618813085284	0.16496678135841403	1.6711995387106084	0.8847240406976522	0.023971825501794067	-0.48760423129484165	0	1	11	4	0.8876687276662658	1.5831065293548474	0.5427400748085079	-0.6170996737479588	-0.15387164521076724
-0.23573981107991593	0.43624319216874763	0.22648207465551107	2.6270552395304367	0.16764229210724918	-0.2863487798111155	1.4662078324567769	-0.35825374212762817	-0.26904753953387944	1.9686435445885264	0.6647255497905977	-0.25564623175467727	1.0888500645710257	0.8947501220678152	-0.048890214494556494	0.28993835251876365	-0.020950425757704845	1.2326910895576049	-0.03869810274818027	-0.17100049737081058	0.47479880049102374	-0.4351891172454967	-0.5091235590772069	0	2	9	2	0.3105702129971609	1.1390351167829216	-1.2668664759896595	-0.6204917070611267	-0.1457054905874595
-0.9423951530496535	-0.04268868792960889	-1.1334868409602004	-0.7203246742142709	-0.6062945526710009	-0.2768970676005182	0.9511701675654172	2.6564238772679296	-0.278487442996615	0.18672116792367238	-0.259301903030867	-0.26109126000493865	-0.9990604495591862	0.24201752771221569	0.700552341955288	0.24534406504796108	-0.8615153037549665	-0.5144818687474301	-0.017217902627660042	0.5969717541683449	0.8958592972788202	-0.6236413836175898	-0.5047092244656245	0	1	0	3	-0.8875860699323493	-0.20716852359576546	-0.8871327732121959	-1.327411305908796	-1.8466800241454195
-1.5148243518662923	-0.3413502753568267	-0.4734162891904309	0.19491955320916168	0.5066239127439698	-0.28566156055561726	0.04243134917683407	-0.13052054730486728	-0.27671404165173286	0.5126672612980323	-0.10250669592391766	-0.2581728081256414	-0.47261000773619677	0.19925016510793558	0.22561612818142612	-0.6642558538380494	-0.38355612590104693	-1.6685802916055583	0.016396400754694174	-0.11193089335137453	0.8847675717825669	0.9687586080111606	-0.503178675756059	0	1	7	4	0.3416623955474469	-0.2774300897790646	0.1589651958607345	-0.8580216132699879	0.37520739675211734
0.4222982246573572	-0.11523167482595117	0.5606272862259348	-0.44283497224500584	-0.6047041365498151	-0.2815195954477068	-0.6011316296683675	-0.4855822826642122	-0.27865651709926326	-0.5602482287426472	-0.4644250012753621	-0.2504734323047684	1.1480665692789815	-1.9905745145121356	0.472434286193648	0.2999666540255501	-0.7519362553538629	-0.6152628234012796	-0.14784137607411038	0.6032390680416502	0.5076900192370083	0.6070892798879215	-0.5086886303243565	1	1	13	3	0.9706226185330911	0.08466104415657005	-0.2270113574044933	-1.2604820768532035	-1.2160960016104625
0.8906405864500078	1.003925720913125	0.11895868185482972	-0.7578782087303593	-0.6047372730075157	-0.2846976791504054	-0.578462950343529	-0.48693746825664164	-0.27546366097043284	-0.5543497602153056	-0.47908399422607156	-0.2615078834574955	-0.7241455011329107	0.9037991365557585	1.3495494692031025	-0.8566141226944424	-0.7510622647511311	-1.518520876448417	-0.08149221798902867	0.5935165126689128	0.8953803853749789	0.20019095761388397	-0.5086525838734258	0	1	19	3	-0.7004275858429758	0.04336417686702404	0.3563132442320046	1.1052265606921179	1.5206906018685666
0.3324177010275468	-0.10206127007696131	1.091785724177804	0.6789806305318051	-0.31518447194379623	-0.27860689565432967	-0.29374334462744006	-0.36810947004767414	-0.27294226248807274	-0.5439723710586114	-0.4621052579732931	-0.25393704448871407	0.13809295899779328	-1.1418953296829817	-0.13202479474691767	1.1553044618991692	-0.4811624185957468	-0.14819014304719239	-0.1605741363468015	0.9592985035319476	0.8931292334627051	-0.8874490322320396	-0.49844705785255794	0	1	17	3	0.4341866302756791	0.6078029922727685	-0.5331750162774109	0.2853968283432501	0.5153685894775882
-0.1017252067569051	-0.41324582924567643	-0.445697939262999	0.9510312890418575	-0.4637194577172083	-0.2847544491240023	-0.2909232934776442	1.6796955237590336	-0.2733167281953607	4.55021323379293	-0.19818829087501844	-0.2582183450933854	1.1378457631418164	-0.8848122312951237	-1.4669196393666355	-0.6118266609664633	1.0542626224000475	1.0392364502210194	-0.10743118075526421	-0.5337991121881366	1.2975597062870505	-0.8586256944290757	-0.4927942010441378	0	5	12	4	1.0826581366613541	1.634940736970933	1.0732385132842857	0.16277576158720825	1.0566738192500027
-0.7948238854392389	-1.3235537049036608	-2.1029268678906856	1.9846957767704396	0.8722893489156953	-0.27691314082634905	1.0519281562309706	0.17643336296439352	-0.2765053912516763	1.4641360044186498	0.9724223366963445	8.004832175381043	-0.575817631278834	-2.6823654391873455	-0.7082875007271328	0.12758197093914397	-0.954938768058577	-1.3027066536082317	0.29772468158721416	-0.5206769715052743	0.48228290483260106	0.3696983244253308	-0.5220283624922815	1	1	3	3	0.09193997248611972	2.0012021744040296	-1.3205740626387104	-1.0208523050664926	-0.8350108896213879
0.3870326404729979	-0.13098757996102772	0.8896476441560942	0.08006930526987102	-0.2157736832097266	-0.27743512102763895	-0.28356716122930076	-0.3484357903417183	-0.27584965540413897	-0.5641075537050081	-0.47062697489919314	-0.2543207725498029	0.8931420097025526	0.9222514612351723	-1.3746002770864956	1.19927555781146	-0.95592738782388	1.2097497615251245	0.010938900776562524	0.6177697450947437	0.9010415733397034	0.34264902945750664	-0.50066551687291	0	1	11	3	0.923346858712666	0.2659062205910063	1.1476704430185523	1.271686937835105	1.8877138002161218
0.2673838621530229	-0.7175674387715245	0.31246904894580313	-0.7667493169771955	-0.594105033178999	-0.2751949792195833	-0.5989351044867123	-0.4787761613860204	-0.2765039141352385	-0.5448509578770457	-0.4566409703726135	-0.2531871379885029	-0.24377386711793086	-0.11683462584358899	0.8443496444286426	-0.7178089722972992	-0.09013882652605024	0.7624042469913207	-0.039921890597824874	0.5880893027291874	0.8985584660776318	-0.41378456852334683	-0.5078489168561251	0	1	5	3	0.39868796036325715	-1.6077638297228027	-0.07300326382437357	0.7936381661092912	-0.7861055952343743
1.1847391983481022	-0.19507858428718092	0.749597047785507	-0.7616166813602997	-0.6073848779096188	-0.27686027319104706	-0.604244193205866	-0.48081340877008916	3.841297150030115	-0.5574842070121931	-0.4772599755722856	7.035184727784054	-0.5661285592379459	-0.46567181373888594	1.1452857008188833	-0.9370209456103555	-0.15937406936284887	-1.482059746028566	-0.09125877585061874	-0.5049854388576663	0.4622159026757026	-0.27793348847070487	-0.5157265376271242	0	1	2	3	-0.925739819006328	0.7911070702006829	0.10800877868840286	0.2779239340787505	0.6710511738757962
-0.731936003791949	-0.05133889266108471	-1.2132446564049428	-0.741045558126094	-0.6267867354633915	-0.2880710054961843	-0.6216119893229948	-0.505659669089799	-0.27942513766188587	-0.5488041306909309	-0.4720756615521446	-0.2584801709617506	0.06555302752768176	0.8978522531892481	0.42809474643039797	-0.6301671342628096	2.647709110134118	-1.1678537134436275	-0.14769703643393156	0.9640597325151786	-1.1487638807589933	-0.5756701312296757	-0.4924325477332105	0	1	5	4	0.4819168691019837	-0.4224483169696851	0.6287445254001717	-0.1473384456512261	0.5669264897681945
-2.0578018593233063	-0.6194326185583361	-1.2589799148529166	-0.16886891756477954	-0.22071671382323596	1.7747599840358386	-0.2931826111730656	0.4492152980411804	1.798680965400955	0.8594020620959061	-0.04315045874840824	-0.2516152965209887	1.2814544877428156	-0.868830562888948	-0.653217093344397	1.2116306747518	0.4385288794145391	-1.5124352013736089	-0.08753529896639783	0.6100387980764727	-1.1748059699725788	0.14149565012148246	-0.5023240498829298	0	0	11	3	-0.7248181653307084	2.055771800143046	0.5893674065329811	0.312789911362967	0.6375213895206382
-0.2622208758410567	-0.3250183159768403	-0.30064078119185955	-0.4921944782686511	1.8070630085961754	-0.27807689461025586	-0.6054156731251852	-0.4834266672163287	-0.27365460241324685	-0.5576823208261349	-0.4585721611849732	-0.2549694272689736	2.0185731900317356	0.9501194019207507	-3.39002307829586	-0.8988085591208359	3.1432795283255994	-0.08702079404692808	-0.0738588133811898	-0.5398653231017876	-0.7576998813726215	1.6720888579346844	-0.502595482744492	0	6	2	1	-0.1153159223411262	-1.5642809235661592	1.265081762497124	0.9163426892322111	0.6842816540599215
0.7304332277803396	2.5190750479864534	1.097263310590018	-0.7275482978488417	-0.45791178872395316	1.6794265618572946	0.33976566235526207	-0.3417032276419184	-0.2777863418333974	0.5570546648983252	-0.27551711766434855	-0.2575288411628574	-0.6656542467692076	-0.12102450790932605	-1.7509628100620866	-0.9638771782865914	-0.6532301279915305	-0.7228276073933261	0.05432024372864332	-0.534530337146374	0.8893684548469446	-0.6266752422703308	-0.5032069381951776	0	1	14	3	0.10740980290135138	0.41112233741452425	-0.6269202731888148	-1.0279532202003174	-0.9591942829484502
0.19533889401364585	-0.7155097330205286	-0.11578083802227025	2.189617414842107	0.6348512844027903	-0.2891420051356135	-0.5998836405387612	-0.48727516760570666	-0.2693607239768498	-0.5471410143326938	-0.4518910699731384	-0.24977836014233576	0.5950476537018912	0.9012736714336548	0.04551950975727819	1.198601758446737	0.07265878632250349	-1.2495178346429594	-0.11933627126588137	-1.3235888458639538	-0.740386919966109	0.06196718801743809	-0.49830235099771114	0	3	19	3	-0.7564591956831681	-0.18157027447716184	-0.7881489853342332	-2.040000802257363	0.14848423719840828
0.7811940331665751	1.7124293723866404	1.350548263864813	-0.7427123642425176	-0.5875769745597423	-0.2840471975703682	-0.5880556847769614	-0.5025191977794549	-0.2725664555168342	-0.5564788690843898	-0.47330733001392994	1.9291999708150018	2.08691069739622	-0.12920425561581175	0.9171910821626885	-1.4586476922298541	-0.2748684151418372	-0.8226675970120553	0.02319175668981996	0.5933365990531037	-0.7462529752377098	-0.20097524912560774	0.46785827497887916	0	5	18	4	-0.5810199618802392	-0.2748166120482426	-0.9971173482487322	-1.3764112229046113	-0.6915066279173305
1.1277653652482063	-0.258939878014253	-0.12998618204610574	-0.433569263467868	0.3917196965348927	-0.28650615495458126	-0.6100313690488617	-0.49424901718426073	-0.28015811342294983	2.497232652176014	0.5062639616494349	-0.2596449785425149	0.16337899234948505	-1.0451613613125013	-0.7324946895484986	1.183816318101121	-0.1653743043265342	-1.1162534865641476	-0.0029374701352285343	-0.5359626212173205	0.4935460409402061	-0.5008175224488618	-0.4972400064727251	0	3	3	4	0.03431564018640265	-0.05561135136493067	1.1882107014489574	-0.25135573382766085	-0.02364186504152238
-1.8328061387455419	-0.3088436857069101	-0.9494556932018161	2.243148934913932	0.9226464765962646	1.795922539004546	1.0478555882311205	0.5199998050770681	-0.27454245267257305	-0.19376419374280718	0.05099537730606079	-0.24669291255945722	-0.8140349761177442	0.9215880030455441	0.7498337974664265	-0.6196144378681308	-1.1766169021045967	-0.028738360464245938	-0.13794796414227423	0.6005343020205898	0.9029455790908056	-0.13466691542663195	-0.5019110602895497	1	1	6	3	-1.5907844611659128	0.829009985782634	-1.0410609367470542	-0.1740556932668578	0.5654326238757594
1.19638486783136	1.242336735225517	1.5050533248842135	-0.7500796706016479	-0.5983281847791961	-0.2774627041417096	0.3400003285712867	-0.32546650848013725	-0.2764746666211211	-0.556839992189636	-0.4580192707758994	-0.2535869383572031	-0.01335581026149213	0.8997120091607016	0.34297942294855865	-1.5439276805021505	-0.7335907073110077	1.3897467875238612	0.22987978016020222	0.5813619806523712	1.3103625282737894	-0.8183443086177452	-0.5018018582608172	1	1	14	4	1.4084010991818576	0.46539872159798434	0.4812361733426855	0.9371067200697778	0.06379658219833899
-0.8114162133441719	-1.3530677513624205	0.41938008434091095	2.216244669346173	0.5734763542902135	-0.28043357692151916	-0.30213646505102065	-0.001603488854087315	-0.27704577240807104	-0.19608645116273377	0.07332697254347527	-0.2568685527446281	-1.3123457710233923	-0.9954861474828579	-0.5037849500757933	0.1598403202592171	-0.42418342517818225	-0.9018625250344812	0.05491900298843915	0.5873383288063263	1.3130513181945966	0.11021776866832661	-0.5051707268257959	0	1	8	3	-1.5604501778877196	-0.3303887384803244	-0.050985637241109216	-0.8910305981498403	-0.4772312691562461
-0.7606458778893568	-1.3442147660823964	-0.5305283030885062	-0.7366139983297687	-0.6118345747185303	-0.287290657844061	-0.6116187589304146	-0.47840290069151986	-0.2741291936771293	-0.5442321598154204	-0.4633682835550303	-0.2675742205585534	-0.5480912199341375	0.5457176416618452	-0.12301385932957443	1.190336548335392	-0.9408766176712992	-1.5374579184875286	-0.1404668016195137	0.9665910187886939	0.457980823790995	4.503383764121583	-0.504746050816038	0	0	17	4	0.8977095054604067	0.36285274525909467	0.4703296262023904	-0.6169113192477413	1.3169436380386195
-0.9383047895498323	-1.6373365687709698	-0.36682019784376124	-0.15974962577249702	-0.4478114050537949	-0.28027250791320546	-0.5984968579072005	1.6387933343718528	-0.276020304767969	-0.556840515792216	-0.45281762719969504	-0.25615985440741135	2.0838987139867973	0.221087042620464	0.4534880428740439	1.0020454934580287	2.782985618643093	-1.1267911056987294	0.022590797060789376	-0.5318900524602509	-1.8646210745823262	-0.4154381753808514	-0.5096578256677694	0	5	1	4	0.7697568151246365	-0.6091412644439469	-1.6612570205897523	-0.932270492560988	-0.9670869687158337
0.3003659553005521	0.6598887548130065	0.7232315868350584	-0.7596664428190351	-0.6143529634422188	-0.27430440680963725	-0.6070829832144251	-0.4718998830249579	-0.2767846335902746	-0.5531478702998857	-0.4610270774739359	-0.26266405221331557	0.8203776492544578	0.8870619923971005	-0.2319780571800492	1.485236879948258	1.1301911394973907	0.6131312110028682	-0.14392776484257092	0.16881082488269758	0.0594135902873408	0.8035510065636755	-0.49771306632825607	0	1	10	3	-1.162584448901308	-0.3537334647998835	0.9310585662729695	0.99170098282383	1.5205108425181473
1.9398556939398781	-1.3980121592337582	0.19946065019253345	0.9974831500902455	1.1572676643537596	-0.2822212992926164	0.005229311496882452	-0.05127184508670181	-0.27206376679231115	-0.544160474476135	-0.46382897457463035	-0.2504309460850906	-0.8581265632542711	0.899828798325795	-0.6447179044791176	-0.4353294138945805	-0.41940175357106824	-0.2040611311694159	-0.05193684797075497	0.6139715285561941	1.282401036606522	0.1382220514447513	-0.5017533396797215	1	1	0	3	0.0585802549190072	-1.395146563067151	1.4293449037226242	1.2161626786615805	1.991986287484032
2.092194162019208	0.4267018638113859	2.0347274239339255	-0.4697881545616505	-0.34811120478948376	-0.2747665978264047	-0.5941868007861943	-0.46429361411969633	-0.27033385574201174	-0.20384915625097708	-0.36212694993068495	-0.2488164955913457	0.10676520778600496	0.5893482947392352	0.27774751373835055	1.171804456575599	-0.07347109932126816	1.4431692334567083	-0.07763701802478401	0.967137338696532	0.46943840072782494	0.7844227960935792	-0.5003794953625722	1	1	11	3	0.25574037485716006	0.9843770524470206	0.25092121888817964	1.9964393326414354	0.8324413301247016
-0.5085696284097878	-3.0314753910917727	-1.7301655499035604	3.1531080983021607	0.4785725223507672	-0.2829869475834448	2.021785532025759	-0.3657088196238187	-0.2739675540834178	-0.19833456222089854	2.2663248866775905	-0.2482068677039719	-0.15787567608609282	0.8824424868312866	1.5193949534630011	-0.4468107515388333	0.32774010827251143	1.3682044824261346	0.40579732848851585	0.586424384922036	0.4828588847145037	-0.8570302550834652	-0.5028822710721276	0	2	4	3	0.3379835164885902	-2.472280297354719	-1.2065590624955265	-2.6267651711046422	-2.845599316908349
0.007081778339383449	0.9363052468172977	0.7967563995531091	-0.738182656139656	-0.6105609226555302	-0.28688760174367356	-0.6020185218415876	-0.49111840153377156	-0.2772359059762236	-0.5611388099973673	-0.4679908336957915	-0.2628625512314527	-0.7446948437921423	-0.9622633013625268	0.4411542093826326	1.1984489231276603	0.7389482012475759	1.5155708596693163	-0.16679324172076165	0.934597519685668	0.8789025804328484	-0.4012854126411675	-0.49839160459534476	0	0	16	4	1.019031585421501	-0.06254417025869663	0.6047512871390691	2.828761375697468	-0.19924113967207013
0.4200046606285306	-0.716202017607492	0.37289434039342684	-0.7429011308339698	-0.5901194691111895	-0.28476902111023283	0.8094600151198053	4.334891379666196	-0.26870434410198074	0.5602146123079529	3.236805304891491	-0.2575288334874478	1.3482204444929584	0.5465137978825119	1.2233027988350602	-0.45161631994391216	-0.011697953254222395	-1.0674247054439652	0.022408595133741063	-0.5236249987556959	0.4526469630972603	4.2429129611733565	-0.507457734034977	0	0	2	4	0.169477379108936	0.010101135495450053	0.29680529425143803	-0.3775683854987987	0.6388616507674666
-0.8800335673636889	-0.24450321744408332	-1.2015774954838156	-0.7199674837430818	-0.6117845361008242	-0.2806088412599326	0.02629786378257171	0.19797171810096065	-0.2728873550686775	0.17629269494824373	-0.33650667867327105	-0.2580942024890091	1.180012639140668	0.9026317015453165	0.3955837862548771	-0.12522975956624574	0.5489493098144997	-1.412551237490828	-0.07320928969068244	-0.9675092617205059	0.49010200824940553	-0.5068151855280311	-0.5019635947659604	0	5	12	2	0.03221664993680973	0.838164648986893	0.1737310976367076	-1.3848022459524691	0.2464152999982081
0.006556898459522961	-0.6744708572588601	0.34780766265334556	-0.4667389067920116	0.7580545763256179	-0.2760093811246539	-0.6112543036538398	-0.501059966644707	-0.2780291937747075	-0.5676923637315933	-0.45948350585384967	-0.2642562945154621	-0.630792461339496	0.880050767872487	0.375746279266886	-1.1991195242756427	-0.9638602179027552	-1.4483202989420294	-0.08757033235274847	0.5973526819739967	0.8787638362918823	-0.269141731250064	-0.5001042097416586	0	0	4	3	-0.8007255925608363	0.8939785722253923	-0.9363223878996666	-2.0440685681930315	-2.102932158960683
1.9502133156410202	-0.015771185683579714	1.455984741069438	-0.7541985996613089	-0.6202840057637439	-0.2849743874566017	-0.6075305385674238	-0.4706334150147313	-0.2733445602188099	-0.5604387077096732	-0.46035083965597756	-0.25855452990031713	-1.2447388665747807	0.8944690238281907	-3.6053737811263886	-0.48583217855299304	-0.8701789694172629	0.964525846861805	-0.0854432245139157	1.6306580292620743	1.2791405713760349	0.28652249444114114	-0.5106433547339688	0	1	16	3	-0.26051255336210327	-2.3663854626525875	0.7046523405713143	-1.007761190441775	1.6518197880323215
-3.702458918358018	0.5254097652273083	-0.555844783839348	1.8848306579949035	1.7527432267795806	-0.2848489129815272	1.8857637763936468	4.874897155321044	-0.27980459453344403	0.5744675840038773	1.0282899268190961	-0.2551592884215927	-0.0887634565474964	0.5915981847005062	-0.6249487363004492	1.1637797152914453	0.6236931100272822	-1.4383020646013862	0.006658058264597942	-0.5456048472393654	-0.796398536727727	-0.8050854900441117	-0.5096197960917884	0	1	4	1	1.5569179599596488	2.2435975931468777	0.07603992041728003	-0.33814841890286346	-0.12380464533865634
-0.01708162905812116	1.2443582476938646	0.8806509818881529	-0.7461521163382597	-0.6014137704038908	-0.28096040864993915	-0.6062403304286162	0.5267595783165293	-0.27394659908690694	-0.567420310121316	-0.4720308142832319	-0.25542912532194606	1.8071861397253988	0.18422621798043534	-0.12005000248832207	-0.8974036091789395	0.1159784701113822	-0.4451537288413073	-0.06824484656535751	-1.270867530205974	0.8863931519729537	4.219825429933827	-0.5068656236135897	0	3	16	3	-0.3813389007747431	0.8525529486606667	0.4659380217799805	1.2033620660948647	0.6148517835506999
0.03749977996499754	0.08181580824933374	-0.41096395058419205	0.03809784328987892	-0.11983929656275127	-0.2755226110115659	0.04730012206342815	-0.35166291142767714	-0.2761019206817382	-0.5569419298246041	-0.4635605180756551	-0.25584926633390886	-1.4642943537734536	0.20209845382123343	-0.7817075160442493	-0.17808603374766613	-0.7343913690521288	0.32376309358511457	-0.06591927225954375	1.4333029708570661	0.45035001951406695	-0.8430844080302781	-0.504570986918917	0	1	9	3	-0.9572517872551751	0.0025400583020893652	-0.5502297668538951	-0.5762599259893155	-0.3112157514314093
0.250390851495395	1.4512639875315347	0.33962983404509134	-0.451021510277432	-0.2960665327507866	-0.2748010405630815	-0.2824342068252605	-0.07765338680846037	-0.27287475545186224	-0.5744982490023439	-0.46042923419099024	-0.24875073591401684	-0.6364066513589643	-0.4019622807945356	-0.6149942713360066	0.2378908606051907	-0.49547129604905754	0.13717572531476185	0.02749304251958431	-3.2283761914888123	0.04024569983571274	-0.6645457258001667	-0.49205668157883536	1	3	1	0	-2.5316511119469296	0.08880334242636012	0.12833755629683774	0.951559424479415	0.6957411582052258
-1.5432085062822958	-2.525277062062811	-0.7185719268669853	2.2286839790637276	0.8892422260327719	-0.27660426395184307	2.0217874455455886	5.447764291601558	-0.27526108184988873	2.363570616568188	1.2386839289522065	-0.2522703074891945	1.5048582592282984	0.5618707330229455	-0.4594358836062725	-0.9640498986464138	-0.8733516003258514	0.6315031966530589	-0.09531173369757961	-1.2075557794884728	-2.0575505259565703	1.5895616454929873	-0.5038652631309004	1	1	18	1	1.5875614325492533	1.4206649054655927	0.48369811608676416	0.38981996348843084	0.5697867163675736
-1.6927574737798485	-1.4738993507316869	-1.7781502385827728	0.2427510704843592	-0.18416659577396743	-0.27611759692156645	-0.5914574820130297	-0.4772541571961107	-0.2684595387759403	0.5333668363308113	2.3459908892222767	-0.26059467453959095	-0.18751632548521216	0.5636913900364141	-2.22072745557319	-0.5646240741782581	0.646975010919367	-0.5520517999167236	0.012968859434550728	-0.5470721028387541	-1.205094846820627	3.385011879686339	-0.5059648000172304	1	5	17	3	1.6277843320432566	1.7399482402257818	-0.999318362479383	0.220977468616738	-0.841031562309269
0.1453579059772012	0.41630440277981867	1.2506539423587408	0.7414145745437684	0.20783264995337108	1.7224918683540535	-0.2734966585419701	-0.22037582169445416	3.858641106144821	1.7780666704466983	0.11284253921008118	1.8754735003197702	0.849275007772783	-4.1760018768769065	-1.82176822622267	-0.12027522251914413	0.7764196008759257	0.4636404643755579	-0.004865142642884671	-0.5340891463228978	1.3044596468874805	-0.5032310322058013	2.312281771149442	1	6	17	4	0.3479789125158911	0.3520363324663655	0.8297986767776621	-0.7860112483106931	0.8894288091290664
-0.6804703829843083	-0.30923854389056626	-0.6017314400913336	0.1284616006197316	-0.2905006492830287	-0.27817648183736216	-0.30004410528243375	-0.33817692185289966	-0.2806374344735562	-0.561186956231074	-0.46430076626087813	-0.24987163010339086	0.8668710834015235	-0.10988394086723874	-0.7604855810863389	0.07088809869516385	-0.7387384127466625	-0.6223144637619276	-0.09596524605916945	-0.5204979871279741	0.4802386574669626	0.17719821175887507	-0.5036614650672874	0	0	15	3	-0.905682612791539	-0.12563850222078177	-1.3310980794863634	-0.2640540659777806	-0.9815350330381847
-1.5273788162020094	-1.5073869209697932	-0.6723920279606139	-0.17728191187187067	-0.4964234967242404	-0.28590302511784293	-0.2773599964728782	-0.31412743887566974	-0.27087664182504045	-0.572791489371702	-0.4695198614988799	-0.2649306289331798	-0.5250891924706009	0.5991137201091353	0.33232608307990763	-0.40206595409247486	-0.5988669129212458	0.9276692997133302	-0.04569534953838893	0.9832479781175394	-2.219018009020203	-0.8327853492644516	-0.49309606004874545	0	5	10	4	-1.2744595581503484	3.0874022205859624	-0.5953466825692485	-0.9982616121394697	-0.5899029178909905
1.235629737154591	0.41827569242876955	0.6730629668119494	-0.48929232064249123	-0.5362072833669265	-0.2830864722108214	-0.5991090475977386	-0.5020064462750036	1.822549707732411	0.49421619111794074	-0.14538556796299218	-0.2521970283343138	-0.7088141854466458	-0.8396686004626026	-2.172787320995557	1.1620130637189008	-1.0012776491537445	-1.3286380407110863	0.04341664842819347	0.6057370180955001	0.4638309919058545	0.2217260323469738	-0.5053480872613363	0	1	16	4	0.3330231415771232	-0.007428355670574982	0.29377238790480054	0.645630977554337	1.4755558894325558
0.8105873509033806	0.7035757498224987	1.7060399487626299	-0.7421673755232437	-0.6125496951870223	-0.27822107976951105	-0.6124371544523098	-0.4873202547281225	-0.2805175396369887	-0.5461720786549915	-0.459411979996029	-0.25616766918624667	-0.4401622406157467	0.9161895047310763	-0.7301892119908748	1.1890254679051542	-0.18288308845181506	1.5859280014983634	-0.11683030732897835	0.5843368000209036	0.9018983742278686	-0.29594792262864783	-0.5042505790393879	0	0	16	4	0.9351836091464623	-0.4902944330874737	-0.05807767207740461	-0.5508690563740194	-0.7986625055235663
0.4145189112074042	1.1363145749059815	1.0379606104484576	-0.14920334660295723	-0.42956071214249325	-0.28241372330113235	-0.5999997757373214	-0.499605458852335	-0.27290499525499023	0.9416663411457376	-0.27433679671456546	-0.2527858223323687	-0.20817199565746536	0.201070597903136	1.4134432180289307	0.6248050873320545	1.1456663810469039	-0.8603261488570342	-0.050515530687629595	-0.1633014284324333	0.4846783454460994	0.5883931867909256	-0.5124470275408852	0	1	20	3	-0.6945421402204581	-0.40737729938404876	-0.06125477002730301	-0.702233860463586	0.43645843727404976
-0.38672467574362684	-0.36150001409576443	-0.476024163761641	-0.453931804418731	-0.3630367979190231	-0.2830031053333346	-0.604693122901388	-0.5006712249267131	-0.27032967355861826	-0.5703792355408318	-0.4786004498033796	-0.25078635794444976	1.280445331208771	0.2226460992762401	0.6193566074099374	-1.1762030082891928	-0.7103474622778656	0.026539855731978673	0.08704168619757013	0.9708007700122279	0.07721578012012337	0.9128920218226113	-0.5043284695155349	0	3	1	4	2.9542483251554867	-0.21654076949703197	1.0493987599499421	0.44033395408349896	2.0349224002468875
0.7136843946605091	1.5907105616953476	1.2491915728353613	-0.7478870083163491	-0.6033268499186824	-0.28370975396791315	-0.6150547075719955	-0.49014028842605784	-0.2710233427301169	-0.5602678711672605	-0.4597012153764498	-0.2579008322855795	-0.6005465279295686	0.9074396084229466	1.2626019485455993	-0.17390438706369715	-0.7857868791634655	1.4789341609117708	-0.11183190058633236	0.9941786622137837	0.019374424715857423	-0.0049392922445564424	-0.5004067774205203	1	0	15	3	0.9576780998906066	1.7162112997608094	-1.0476202448759127	-2.1899102162915804	-1.623512434713478
0.10744315029566208	-0.35456045811521186	-0.1229985727693404	-0.7512166321603951	-0.6053487168215105	-0.27421792110014964	-0.022841840726251967	-0.06795793518686717	-0.2692651298549775	-0.22221032133138013	-0.38275512310426824	7.330854059967457	0.4116216553221066	0.555270328911878	-1.2223781036134933	1.2555325402618374	-0.6073795686916839	-1.0181931718341861	-0.1214132216684316	0.958585813913649	0.05702706763220165	-0.7017190575802821	-0.4945841239156864	0	1	16	4	-1.0435920010201343	-0.2932555263395814	0.7389805814699918	1.3731102119410499	-0.010957213681184852
-1.2367888510215233	-1.8673465701014105	-1.7982017373441208	2.8939856321970208	1.7102861102793832	-0.277086493420944	0.3409726624869104	-0.06826133772417875	-0.27375569920278625	-0.5572291411656255	0.19458916770675228	-0.25907452715742435	2.139901804369451	0.9277014290817119	-1.160197143545108	-0.15225897844064018	2.414597870113435	-1.5082513980922576	0.16093921208490303	-2.3692446331613994	-2.1422474514539576	-0.8070301992455662	1.4684320631843955	1	4	12	1	0.7308316764458087	0.19898867698863512	0.7101888201250082	1.0307530091889736	1.18366428806231
1.2799436476848158	-0.6419444861540389	-0.0781552821834341	1.4660214647107623	0.0023125567835787786	-0.2763860626415432	-0.27661140394402983	-0.23615121785128362	1.817817599566164	-0.5721737707508586	-0.4725615118645643	4.118034664063484	1.2435080707782844	-0.4187907167998183	-0.6456975200698367	-0.9661794386235069	0.866705767191234	-0.7617960888462982	0.19101934740517768	-0.8965968740516864	-0.3402219848082121	-0.845980029324383	0.45833535303859113	1	5	17	3	0.03624194696860597	-0.8414947386162318	0.4661022460305336	1.023796337462982	1.061664837273117
-0.6861442483171856	-0.5160114946649198	-0.4093804452952625	0.6456851836706501	-0.13574172841373255	-0.28620471196625397	-0.6151196603491349	-0.4772165457118268	-0.2732242263461856	-0.5623232765243329	-0.46836250055131495	-0.2530297448282302	-0.990366316679367	0.9439921683993282	-1.789413820749502	-0.48692394749073575	0.3754636654533751	-0.8302220134778501	0.13394227217446059	0.9625924116315577	0.0661728577405406	2.597538708554264	-0.5096733749067179	0	5	14	3	-0.12821426578410966	-1.2865235249835272	-1.9343934897203328	-2.2695485219256057	0.2968999596685297
0.9613742191295359	3.27280742433894	1.1203696534440473	-0.7445693646407068	-0.6178651740604032	-0.2875161949580138	-0.5908112154937053	-0.4532296742364825	-0.27597388953177154	-0.5594634298996359	-0.4711221467545068	-0.2596191976497524	-0.5376971107013959	0.5917318815649496	1.3809373898903863	0.3415981837899531	-0.5453688863619898	-1.4009572428054147	-0.0517722272471905	0.6111837632005201	1.2153803977745374	-0.2949528878485026	-0.5043236050672201	0	1	9	3	0.5186131361798715	2.9857217720672233	1.614675050502476	0.648567439758766	0.6887368768426723
0.6202413271710906	-1.3467810470819972	0.10967616782940587	0.23414801561743503	-0.4560779862510511	-0.2750623347195564	-0.2869885208064706	-0.3298553306268739	-0.2691280121374623	-0.5584287112041331	-0.45485185470220024	-0.2674698357965226	0.739047121057406	-1.5593284748828786	-0.6124433596711412	-1.2164520569552066	-0.4581078006431019	-0.05015382948022862	-0.056004120232817714	0.968523325014846	0.45992730164319506	-0.5950541743990475	0.4866442830544918	0	2	3	4	1.013671401353776	-0.38745582677989304	-0.28537140837464275	-1.6010675228013485	-1.3067742169378682
0.9463850171445984	1.237801155473746	1.0493163888798098	-0.45818153060045963	-0.5957230758938227	-0.2779901115760921	-0.6168457161827653	-0.493573472250859	-0.27378676253732	-0.534288915001736	-0.46521856198424233	-0.2542101751496895	-1.1724279720380855	0.21365970047894567	0.7798297736132072	1.5030443146731407	0.03147974053447439	-0.4772137649339491	-0.0633385885528234	0.21724944890565312	0.8895017122405333	0.13871557283689626	-0.5059938111598524	1	0	2	3	0.6379505575233398	-0.1314564323924175	0.4393147142359046	0.29211711049066025	-0.2335259203090644
1.2929311478295096	0.3343567681141987	1.5113639824139324	0.22483551484053169	0.36292839693542356	1.7313419974355866	-0.2773925787130825	0.5669455014432772	-0.275295643160102	1.4112315739511379	2.3380979368049837	-0.26038376943381253	-0.8765584974512198	0.21661417832921154	0.9186028710494675	-0.9233280774263533	-0.7704987516272936	0.07525260216561713	-0.12881255490581828	0.583083164715466	0.0534558208742746	-0.2857985814826675	-0.4935575574891209	0	0	16	4	-0.2522393861113258	1.0529834168074999	0.2344871780725265	0.7382315570140607	0.6624214727148514
-0.5698958258492715	-0.38707006198897076	-0.18057646880004669	-0.47968133605598184	0.23301528243236697	-0.2822405618472635	-0.28625044549474016	-0.33198041664533856	1.7905691993152468	-0.5537127798704551	-0.46329449511776305	-0.2592819479302408	2.464361662666459	-0.11745418961673576	-1.448268960682349	1.2084962895010352	1.2823516505524666	-1.248979160222734	-0.1097533374271422	-0.5417083999709241	0.07081351736303171	-0.8411558823030404	3.378375065540086	1	2	14	4	-0.7482636920440212	0.5362671714334009	0.15708684765761216	-1.59049003619903	-0.2958626589943928
-0.3587259361613755	-0.6607020720841174	-1.241580632357241	0.6652656727682658	-0.4791632939670188	-0.2883529977580581	-0.6008458821358021	-0.5076261932272018	-0.27138747057192114	-0.5523447087098653	-0.45267257606644973	-0.2614335164143024	-1.3179661709642363	0.9114930906200797	-1.2772977194477027	-0.6962604936680745	-0.3752078687826588	-0.645106445867677	0.05246336062765912	0.5875396847268715	1.2941120125588612	-0.45489024101506537	-0.5069722563906642	0	2	3	2	-2.3393116990595635	-0.5457210512529355	1.2032401793736311	-0.9452308726777571	-0.5073956557162564
0.6313544966596756	-0.6323215045352808	0.4556872269733773	0.17375876326727452	-0.13622114097647123	-0.28125418370025673	-0.2952152604763967	0.02884528503657667	-0.26996095402637826	-0.568599501703015	0.8209374198128578	-0.2575851452910699	0.9706981306497401	-0.8682668259296158	0.025621318479878974	1.22954443125429	2.418794294682214	1.6076577005839336	0.06789257277611079	-0.5097890562477799	0.8841832446755473	-0.8693284818934306	-0.4999316103269031	1	4	10	3	1.2929854362312228	0.06840300853735955	0.6236230561622949	0.36779857126555127	0.3559901232684599
1.6705934054709137	-0.9688096932104653	-0.010029194137780278	-0.7206329367347166	-0.6046545243152786	-0.2871096725057744	-0.6181545779731523	-0.48674851180125595	-0.2754897255325766	-0.5665115251393718	-0.45580975047257866	-0.2643644931481047	-0.6972054200984945	0.21545587432348656	-1.6649808509690758	-1.5205949665206089	0.7698476097831478	1.6731949862365996	0.01637459504263422	-0.14208214310761025	0.901329689121766	-0.3056349457271424	-0.4938383705008631	0	1	21	4	0.9935567307368267	-1.0018731365800444	0.6508536945388617	0.5894651073622056	1.4520000573852796
-0.44129732535516164	0.48109855026227677	0.250638263496063	-0.17161360384500535	0.5604701279150988	-0.28653790599904105	-0.608973214087663	-0.4988089969800224	-0.2758888185806482	0.15802291843289268	0.7667401852599395	-0.2617662324915719	-0.2837242571219613	0.23340862890489006	-0.8073723788246607	-1.1778620318041244	-0.740620235758447	-1.0570473575624602	-0.09526051154745957	0.23578548893294418	-0.3747279812704352	0.9105434823367013	-0.5052769228591601	0	4	1	4	-1.431230619181269	1.1228011317747786	2.4720641640499275	0.16054984099480962	1.8535712817302739
0.5012295020297866	0.13979745719738468	1.3924119933630905	0.32166384700835565	0.6964149265097204	-0.2687939266540917	-0.2979548589922422	-0.06517868347700771	-0.2718214034824881	-0.5496456672919334	-0.4586505407502107	-0.24253155191895723	0.20850886625299347	-0.11093492172740466	1.1106522788152293	-0.8700426044313324	0.909778864451965	1.210296719248481	0.019866576383513482	0.5979095719692596	0.4981914714930889	-0.8779822734743837	-0.5099577936816886	0	4	18	3	0.37002653138590513	-0.7925439044756256	-1.4931616629705116	-0.6759160529003934	-2.111836981583407
0.6510746758373291	0.15004186250917323	-0.10350101522605448	1.3861322996682603	1.9998630061272504	-0.2802954103752914	-0.3154565046088492	3.8780594517576663	-0.27160346794295914	1.3004019507541071	0.18328651223205	-0.2590313862051129	1.8046341049874248	-0.8577895722569079	-1.21681038143163	1.2210511445654004	0.6021108188188387	-0.05844286362240281	-0.07331882625295376	-0.5180824137052528	-0.34754295786888	0.05495980498770381	-0.4997558421162564	0	5	9	3	0.8360714402488382	-0.6547158073423324	1.393689181663517	0.3021541841456753	1.5357682321462924
-0.29533031268744714	-0.92102124592348	-0.03847387375238302	0.7013721694071686	-0.29062511221933957	-0.2772540245291565	-0.6217210785006378	-0.49517321065872305	-0.2781786134413551	-0.5492907122954003	-0.4585980060934945	-0.261913190730568	-1.3698039029975095	0.20054671186781609	-1.5930087571540117	-0.4408486311385357	-0.9446436440800885	-0.3944733749459731	-0.038282052266661905	-3.152802421905596	0.08238197790039703	3.3660886049452934	-0.5048493333797431	1	5	18	4	-0.15385242979337793	0.4711052872815815	-0.9950776333154673	0.5201477581953008	-1.4216048147090088
0.8691395836173829	0.9034576494952289	1.3188271593402645	-0.47200716067163395	-0.49058290544766764	-0.28461459325050714	-0.6065292119593131	-0.5042993453475498	-0.2708810632837982	0.5059642910134512	0.38726394938971603	-0.2607836261561776	-0.00782939071488533	0.1653682110293385	-0.8021239208901123	-1.1464922228609937	-0.5278099579690072	0.48074997752628823	-0.10994638639593349	0.9641127840008545	0.8836173121093721	-0.6675458755679023	-0.4978970640158818	0	0	2	4	1.4050047372793828	-0.8557908272490031	1.2908142899150765	-0.17744902017770295	1.4409510858759018
-0.3809895493935248	-0.4531452364259133	0.348063128959044	-0.7320003738175046	-0.6041598273867854	-0.27877010459257323	-0.5900296431181281	-0.47490813261327447	-0.27726606513328295	-0.5434950699713305	-0.45381424841748497	-0.2630623231556694	-0.30280853927648943	-2.0628476869097465	0.11492600653117556	1.239810065160513	1.1001641335122598	0.6100464147235809	-0.06169316886948299	0.5838047528921425	0.8740888929100921	-0.8167641766702777	-0.4960853370556264	0	0	6	3	1.5548133034715765	1.179565995896266	1.0584359765783282	0.9747586226191802	0.959880466477731
-0.7962249683967656	0.03777825030917453	-1.3253140617044017	1.8356241495285657	0.7624283554222158	-0.28163084161002827	1.0806910823483398	5.086842480494288	-0.27908834674514205	2.5174992954689355	1.8767822935245868	-0.24739752889168892	-0.5022927823957976	0.9392101044117432	0.07020502813508493	1.1873168996795425	-0.7545837388764689	-0.4633441943348814	0.02756806508377092	-3.469159449080858	1.2949579178862303	-0.8101947951636319	-0.5160646116974899	0	0	10	3	-0.9165910011291455	-0.6677327990519167	0.5930815701485068	-0.6322395540963799	-0.4529907780660124
0.1164309814024167	-0.12058923231081994	0.09716148411407248	-0.19812224750936666	0.22687947011722193	-0.2848962449160022	1.1775533350093133	2.263144679985959	1.8090491322630113	0.463573111660995	1.9344143761032966	-0.2575381355788692	-0.1694265463074034	0.566492267956934	-0.033856602785676815	-0.9658958615223523	-0.11033243989806911	-1.2966035180875983	-0.15063469448001104	-0.12722767001979401	0.8934119437829028	-0.2786890084666933	0.47182123367145534	0	4	19	3	-0.1480305308765602	-1.225314307443038	0.6002767636192241	2.217844086466035	0.8755146209171223
1.4521040865071624	0.22852249066803304	1.246158383743543	-0.7251171030525018	-0.6005404621245295	-0.2779276387767371	-0.6053152531590166	-0.4893893688832326	1.8228009764059978	0.17993522471658097	-0.23967930449991337	-0.2545612394954883	0.0002399924254084529	0.19055894633255493	0.09729034036529675	-0.114184323613641	-0.8986290896606564	1.446161306035823	-0.10226252707527474	0.9616573408596426	1.2959622363834604	0.4475828516178103	-0.5095623100643105	0	1	14	3	-0.813127253364534	0.8158284565164773	0.9443871256140177	1.5159997686674695	2.0188177585624985
-0.2637463348173823	0.3705494664578346	1.3619630542849668	-0.7122210768492596	-0.6061473242184715	-0.2899698747330656	-0.6083589930691575	-0.4842909347424832	-0.2776371059028403	-0.5575773035753003	-0.4607135722775168	-0.2719745587113159	-0.6527961546670122	0.8777346338153762	0.4987684100144633	0.9763753434295275	0.6752981075435633	-0.006286014570828391	-0.07290543714532213	0.5950273739980432	0.45072166317619083	0.19946020722005725	-0.49674975327186655	0	1	17	4	1.141455402540755	2.24616806370416	0.4094421891379909	-2.5979342872282354	-0.798829243104437
-0.36857320031046037	1.3949067910152289	0.6273487049722499	-0.7299667523754552	-0.6036061667715262	-0.2783585903167282	-0.6097799348006547	-0.4882180653253592	-0.27905298953050767	-0.5410906072744437	-0.44207122191385295	-0.2604693765083477	0.021973145441282246	0.5608354614196733	-0.8781771359355577	-0.865644200385733	-0.37200848392665764	1.6208624347097629	0.1195446939145966	0.5909484352885894	0.8925715755146199	-0.7045987054236471	-0.5128767350483956	1	0	0	3	-0.2690359132585245	0.3930627274236611	-1.6957862889568234	-1.6444722151930937	-2.8703339688519094
1.3343693607501879	2.0350014270462067	1.7147162829841904	-0.7336610439374189	-0.5995083136956474	-0.2838854794865164	-0.6086052682059927	-0.4844014237408989	-0.27318075212375564	-0.5487011382270433	-0.4596145550759575	-0.26023341502807207	-0.5362031315429141	0.5501847191089944	0.6982417196414596	1.4395915320645967	-0.6995856468427833	-0.05044459573961174	-0.1515440310179628	0.6002330278649131	0.8905379567774625	0.6512234576883781	-0.4984947118913168	1	0	13	3	-0.5209424593582008	1.5032317215230382	1.6751552596320436	-0.9930280351739407	1.3155606333332883
-2.1994386768617	-0.16614440459111995	-1.7645240350329199	1.6616141100751636	0.9317341453572757	-0.28323903679103546	2.243649029511013	3.2586387858463155	-0.27954476355142227	2.40382417189537	-0.19880797381823118	-0.2550606824350201	0.2170283485855976	-0.4517487082437282	1.0687738714003627	-0.14311399497687294	-0.20381417140085395	-1.2531442803140127	-0.08585793755402994	-0.5371725909796892	-0.3435497736519728	-0.43481013221237763	2.4272804272519126	1	3	2	0	0.12954045414173232	-0.7022306839462022	-2.3285142110878185	1.083160140835125	-0.019024772165466608
0.7518947043358888	-0.1692427647369252	-0.8267575576699177	0.6213562457828917	0.6458724095818524	-0.2881867209522634	-0.6127832496491793	-0.48529315561670433	-0.2761698495881855	1.433804940014865	-0.2367719719245675	-0.2501418053277181	0.13001074408344598	-0.4406952460744253	0.04661803411747271	-0.10520765021542983	0.428779811112504	0.1832379951903894	0.25987847834732025	-0.9576846890232413	-0.7836867859197965	-0.8165467978704277	1.4050300600859904	1	1	18	2	-0.8567946425364934	-0.09164792193934616	-0.47943969553977983	-1.4621026304255682	-1.01473200688674
1.1556632170427834	-0.018504593725843038	1.2009881862665663	-0.7587290921544454	-0.5987764000777336	-0.2787897668695726	-0.6044829052046938	-0.4995267911042535	-0.2657986240212313	-0.5601379124568588	-0.47013011118711034	-0.26228024699416225	1.7342108578488777	0.8984838280203326	1.4349478360754149	-0.6820143539702189	-0.45590405802481865	0.18225615342506196	-0.12016464568473115	-0.5263332614584643	-0.7635223155567955	-0.23814076779127774	-0.4999107342906273	0	6	14	2	0.6699467152661321	0.2792083880288537	-0.5514092864567784	-0.6085387715514339	-0.45657204281283004
-0.5988453929433923	-0.7412916149464845	-0.8597664722681175	-0.47854366474101967	-0.486534374753071	-0.28366347228573857	-0.6028569133961316	-0.48866650858879995	-0.27547166623397046	-0.5613096565655459	-0.4685618051436409	-0.2516681077823957	-0.3702189032651282	0.9229924271466582	1.5982340046427974	1.2061693740065995	-0.287377989500044	-0.5835554807927257	-0.0779919899936484	0.9337108849121246	0.06788633495634876	-0.7998373755923103	-0.4959639308019848	0	0	9	4	0.6723612790521383	2.225887563792517	-0.5379864385712246	0.23053164551229943	-0.34256077271458873
1.4108437262034608	2.3337459149974573	1.8587282621748713	-0.2020407561527368	-0.3306736132909176	-0.29109397432875983	-0.2668321299368347	-0.2093973254509307	-0.27689551299521264	-0.5603140626551338	-0.4653309002122186	-0.2559727901336378	-1.428644556822985	0.9209260756116886	0.6891459166429941	0.5704123024090237	-0.8914943942623547	-1.4450893554556978	0.013349735837147984	1.624585995941328	0.8644097244161687	-0.1024166055511063	-0.4963368835426077	0	1	15	4	-0.6942655010010699	1.6294495270645655	-0.20286457426949717	-1.1534658444179846	-0.44970655075750204
0.061511160108662866	1.0988185237520116	-1.5057783891860714	-0.4571900155146691	-0.37898530424572474	-0.2722438844926172	0.353228921011243	5.404756647716802	-0.27799735759786554	0.5598892761927218	-0.2804513313693109	-0.26049524445641337	0.9256677893306355	-1.0736347070173917	1.5565786542361035	1.4817785777375627	-0.5013953418041495	-0.2624262944995412	-0.09318859820863376	0.579599314941325	0.8904190980870544	-0.8225995276882452	-0.5049337869336643	0	0	11	3	-0.9866968495582469	-0.25020102050473847	1.3863934449248505	0.8757132267428143	0.7378539065329246
1.013323364628203	1.4561049275589626	0.5318820935854405	-0.7200418036500412	-0.5969781134940995	-0.27608173602695824	-0.5954503199271273	-0.5081933038531069	-0.2786766067197101	-0.5377887984373781	-0.46422962760990044	-0.2526382561201419	-0.08728715638030288	0.9023389767984973	0.9826457227076477	1.1718567991435436	-0.49168814235673064	0.6560741854966934	-0.02334999833953797	0.6223388158194049	0.8955854608658881	1.075036432525657	-0.5011221658543077	0	1	11	3	0.49492661765661844	0.06729455489115976	-2.226200967112573	-1.161808069998472	-2.0093840248036803
-1.8009560238391977	-0.5255678502400228	-1.7357129945322867	2.9480319649007276	1.3805459833856386	-0.2781731227993326	1.9532276229714276	2.4370136694587163	1.7453867661903535	-0.54165872731801	-0.4556573167905873	-0.25127122487726483	-0.8747505315042212	-1.1448513839583003	-2.2989171866520417	-0.4042737540798578	2.096352106734343	-0.4657675593756452	0.2065716323976372	-1.243702114239567	-0.38595803134969753	-0.6531832322356281	-0.5119184625466557	1	5	5	3	-1.5165873978605429	-0.5438848661602181	1.160124699559477	-0.7071879452801988	1.1483654827727998
0.45738290423360944	0.2305759595710256	-0.10588693231898698	1.6006475308901578	2.274884916913611	-0.2801533430293181	1.2669783977268378	1.3452309521250554	-0.2734572802181039	0.5555444206001056	-0.02378023640290037	-0.2548251023014087	1.2747235471440193	-1.4198521985947181	-2.7143018623150414	1.176907308788067	-0.7228175632704805	-0.8652396474446551	0.09638411156020861	1.3783249841049516	-0.36248549060176816	0.31335850837536894	1.4086429487592609	0	1	9	3	-1.457065950426108	-0.1561714443471845	0.0354420486766734	0.2581590618517587	-0.2514859801458661
1.2018345668047787	2.670636942409506	1.0243002996290866	-0.7149536611069985	-0.6034096151694892	-0.285171902392942	0.03180018375534413	-0.1980995398443231	-0.2796918711104962	0.16885084911718892	0.03957305748447412	-0.2582283976391393	-0.9534618304453824	0.5579973819468068	-0.774429953380051	-1.1478726907868797	0.7592880908250617	-0.053126880456479605	0.22806874395843615	-0.519318692610237	0.4741045485404769	-0.5166769632899583	-0.5076891272484433	0	4	14	3	-0.8325628818997743	0.5141360752946289	-0.6036039419382955	-0.2964374500970165	-0.22700366199754018
-1.5479293592907921	0.303140056325954	1.0751386258367752	0.5883721367524826	3.487658371992609	-0.2864048930164271	-0.6016101379139602	2.4001833669745336	-0.2766098724181582	3.2439424908841166	0.49828209464806505	-0.2683372960417189	-0.631907846897215	-0.10403966108433736	-0.1125147388642348	0.9116417985494478	-0.30686453550412457	-0.33930345639399934	-0.021810730665116337	-0.10414122008542309	0.043476832979245046	-0.46470229596242585	-0.49410620687972107	0	0	0	4	0.2728706412894531	-0.5176344404794189	-1.314890108142504	0.11458913184673103	0.5833541877104775
-0.8930983743863022	0.20859038669563845	0.15124403418695342	-0.7557334671186752	-0.6019550500386086	-0.2795407791921502	0.8456341159980773	-0.17158781061931458	-0.2743420625507159	0.5274509469482627	-0.07558201837702457	-0.2540593169947008	-0.17723609952785174	0.22473272879424694	0.14159624768997023	-1.2178463012003853	-1.021833364666161	-0.7774068240416778	-0.05126759844534951	0.6055552643212875	0.90018674978957	-0.1691010796316392	-0.5103395345197659	1	1	0	3	0.7331562252200332	1.2230131470287926	0.8516303740473437	0.7009352381098544	0.3769263368290587
1.6522127882900823	-0.14691261589104998	1.2095871228867687	-0.7238205916540839	-0.5909072575526829	-0.2852506832392337	-0.5856790523627422	-0.4747156460270492	-0.2767752776952891	-0.5571016521094184	-0.4510001495211143	-0.26150012725415417	-0.8251752567271184	0.2283365990127961	0.3073769353923919	-0.4994027937236937	-0.8417767402462628	-0.06355274002325367	0.021622865255416505	1.5590311303201774	0.8869303534459332	-0.816736197220792	-0.5000766745378427	0	1	10	4	-0.9308191822490345	0.6433583330978012	-0.7136342659782146	-1.1809803882144871	-2.0874951552391936
1.1166155547349959	0.6756792279758141	0.8376943657220826	-0.7201450731303095	-0.6002939329645121	-0.2847227128880807	-0.5885350805447823	-0.4817732447448727	-0.2740923020563215	-0.5407573664156243	-0.4469110351376928	-0.26117579736976304	-0.7209565233842156	0.9193709760492617	0.761804611619523	1.1890957185587074	-1.1417772973912774	-0.6303347404500766	-0.10775105990158239	0.9706845577914652	0.8913793103546308	1.8835211249678132	-0.5000144341983926	0	0	19	3	0.005789199269081058	-1.4457439544232664	-0.8022358688754425	-1.4981796488875307	0.2197018340112331
0.6380337539906574	1.1157462085819703	0.3968613038303622	-0.732688730576533	-0.6153710657193956	-0.2786841219887472	-0.6090812088814449	-0.3503071539701907	-0.27584200372796397	-0.5566730781932722	-0.4556070063702799	-0.2529133221962323	0.1284153991778934	0.9259857416472614	0.9308579837317319	1.1634577133527815	0.9894256124686354	0.5188598452845835	0.12837446298221586	-0.8687433618289322	0.07091599001982415	0.11709936314616592	0.4961332464608058	0	1	15	4	0.08147174090698645	0.9716375431401671	-0.3380945872311315	-0.376157227158608	-0.940025068749256
-0.1734843479714973	1.564804943308289	0.44466446435542817	0.06649461183101602	0.8656230004576267	-0.2749471119839303	0.3303728046880688	1.1117499088790637	-0.27158326420071693	-0.5616941636206831	1.9492114492359023	-0.24946868079692788	1.3800059162017775	0.570025982238338	-1.559225018472226	-0.9332472217747559	0.9276281096495388	0.12357663292488119	0.020007229726045808	-0.16236502102524245	-0.38147252614666305	-0.78114391028531	1.4520229793613972	1	5	14	3	2.9935144740786375	2.0089796404206592	-0.898256371089367	0.902121047447089	-1.4206133398792502
0.1939934572153112	-1.2658693294294099	-0.37156767901715115	-0.4364730154491919	0.13423387931066771	-0.27552954986946737	-0.29541787250746365	-0.37403008992042625	-0.2732446749747803	-0.5468784640344	-0.46431671818936154	-0.2575252433146278	-0.7796724455415236	0.22316951297355542	-0.001124996567354375	1.2239804065269657	-0.27702215406662395	-0.14653570335503235	-0.15375829271719438	0.5824011404905056	1.2783339061924799	-0.8178638409081578	5.321231220818828	0	5	5	4	-0.5563675524898637	2.7837415739135025	-0.40978534611112677	-2.0409041858770385	-0.8150204069305915
-0.8416022345000324	0.016260205110705306	0.13331216734848716	0.5797247382329607	1.7404557460443975	-0.28437227863972475	-0.5935552590271184	-0.4821661931452163	3.83291013617149	-0.5663788341293022	-0.4675512081437755	1.9691905806560102	-0.4344405953811399	-0.9223245148005252	0.4225321316420444	0.8794311003146077	-0.6992232244483688	-0.6219678167151794	-0.062257019533810604	0.5991902495946262	0.881934274476308	-0.07396885924346969	1.4353506749901175	0	1	3	3	0.46444414401967576	-0.004554713457141757	-1.5245910123221098	-0.24809836235368174	-0.6905332206308165
-0.3783906580003784	0.6311204003560598	1.5733314007810884	0.2720396324031644	-0.6108773500227989	-0.2879643944063208	-0.3136474583471334	-0.3085061617516207	-0.27235033194611086	-0.543123022715107	-0.44841490854716076	-0.26759953971483574	-0.002417679398619199	-1.0906889885669082	-1.4096099386079257	1.4999477352299013	-0.8516057738314037	0.18275600758699548	-0.09503605528240094	-0.5056727829368455	0.8801842979026262	-0.8611392045515692	-0.5043653098705949	0	1	3	4	-0.6351923343647441	-0.40097301976655036	2.1727964576633916	0.47758713774059314	1.527152804389707
-0.4603638942767714	1.1258648043949722	0.68516062699719	-0.740176076508554	-0.6259330252861626	-0.27877459523370407	-0.6084818594091249	-0.5009067564626297	-0.28593191811837326	-0.5542477391367244	-0.45389706012487635	-0.25770832516175607	-1.1980998781608267	-0.452081982709703	-0.3627071246161916	-1.242973814223593	0.021578372603251628	1.0029721208800715	-0.10374695457786859	0.5922039398746208	0.8970740560425061	-0.8685210249873102	-0.4911055848232178	0	0	9	4	0.5384007237476794	0.59668054396284	0.4702144179749891	0.794956429960669	1.4311182703318115
-0.2485627249636707	0.21184064364534838	-0.7690622564071503	-0.7257968072295561	-0.598016749130747	1.6716372261327426	-0.6002308440286431	-0.47931285621342457	3.9314274564972287	-0.5523208908322991	-0.4631496352914397	-0.26150589653634265	0.7594331171540687	0.8907879030866462	-2.2228890967186876	-0.5430718040503485	-0.8286072835311481	0.8317635351216925	-0.27316836080721685	-0.16051677870903613	-0.7462653085829647	2.059859728411219	-0.49767747786560945	1	5	4	0	-1.2433142118356926	0.19511084456966166	1.0052497372313778	0.4217509140256994	0.909742407628889
0.17084090050155368	1.9883249251002395	0.8879841600716184	0.12299496873679791	-0.0073356644060510595	-0.27947863929642675	-0.2543393743494117	-0.20931045983697208	-0.27620467613647154	-0.5645148326161488	-0.46516711127533544	-0.25745559382052946	0.05891026970219761	0.573656273048683	-0.9806463388959302	-1.1674681059581886	0.4331562066904363	1.1639952285540889	0.25532399346298906	-2.081973934146805	0.47777688665316037	0.18443396324322314	-0.5055747557934203	1	3	9	3	0.5444462112161653	-1.0059437097047366	1.9636347855207006	0.7528591574299466	1.2794407948472095
-0.33254101194467617	-1.8573789977384216	-0.33178349718341227	1.6525986823173193	2.0097390036019807	-0.2767003817499986	2.3351689160446583	1.5756848371519316	3.7933094377520784	1.3869155652924277	2.562273959493524	-0.2509310337590252	1.9787474517688965	-0.8159717620822694	-1.556748300211496	-1.4220627432262434	1.8497780399732795	-1.2561453906351447	-0.056204385844332995	-2.1638724853500024	-0.32999827673977766	-0.2610631418388458	-0.5008154610742473	0	5	0	3	-0.6073582296982187	-1.0238207748161396	1.1209750935003004	-0.019847728307733514	1.3589020331912973
0.14102935052376042	0.007885708870736807	0.11054154206256939	-0.4527481585942609	-0.44008916476913346	-0.2782875566437416	-0.5954123136151313	-0.4993029839954726	-0.26998329146578753	-0.19819257176920774	-0.18476524980361542	-0.25862464701369303	-0.02637078243203876	0.9132878932404119	0.9092896318520557	0.35316804166250065	0.7284659171368554	-1.5184079564447106	-0.09221276600321138	0.5830701369036076	0.4850777794486394	-0.5308535251328464	-0.5061818784132951	0	0	6	4	1.247359246225367	1.0094482137648448	-0.9281726635961163	-1.3461626006160066	-1.1667657133374383
-1.9737796311341869	-1.1975085111619426	-0.7752474856057989	-0.7238280883676931	-0.5902703915046394	-0.27977098349578017	-0.603944509739494	-0.5157504604674227	-0.27436071737489076	-0.5470544151098269	-0.4526024282444756	-0.2553896165552228	-0.09198349180488871	0.5763621843479351	-0.705778480920498	1.145444566975163	0.7275615801127076	-1.31368792730352	0.06954452366072958	0.5768404038518616	0.8942191602120461	-0.2541383693979425	-0.5035667677153576	0	0	16	2	1.0147943945481115	-0.7617010478976817	0.5218876557919492	-0.5647186031402074	0.06516414064056561
-1.513690400346381	-0.08162274646815115	-0.7687419725238493	-0.7412817713994057	-0.5970153795361837	-0.2857107910600813	-0.31075039203074006	-0.21551734540005202	-0.27230483957483176	0.17809692150202994	-0.1632320604697065	-0.2541187998028881	0.5898632543299726	0.2166705456117633	1.4671581831989466	-1.217746204665579	-1.0106232618795141	-1.2820703955016257	-0.06666673113163218	-0.5293111508452201	0.4864753272909891	-0.8539333897382857	-0.4957558332699277	0	1	19	4	0.4370122018031625	0.34907422732104787	-0.7987783870339975	-0.7103600530704405	-1.5087346779338142
-0.7699440411724614	-0.35986495069205654	-0.8349467717147334	-0.47496795931372243	-0.45022379929633094	1.761828796850237	-0.6033418504810454	0.28184431312713915	-0.27301160346153447	-0.20687885513089013	-0.335825298981298	-0.2576246399188808	0.21098856656308618	0.9367442273247312	1.1946535973864032	-0.9256551568190986	1.5717223302803076	1.1560260721001516	0.329843005414286	-1.2191337158943623	0.05587522206929175	-0.8674412868775835	-0.5091054886664251	0	4	8	0	-0.5323516525799198	-2.606098864692399	1.0314448839679529	0.4490083400218649	0.6848913220704558
0.08881294021607955	1.3699851061083288	0.9851493768986446	-0.7314990112708103	-0.6181869194883023	-0.2742956563097892	1.3755835708752278	2.9162437266591597	1.7640059325857593	-0.5476740074348966	-0.46247372020822464	-0.25287314102323505	0.897608440305548	-1.0933920579197498	-0.3756127961315325	-0.41874012311611364	-0.6884396165898402	1.2942988189881965	0.2192466926806803	-0.5153607363241366	0.8824506435348638	0.9270652218648537	-0.5055280341678208	1	0	15	3	-1.8086271123646203	1.1822295311697668	0.21385177328761992	0.386884753898616	1.3031771561702288
0.0917159755905706	-0.7191304969592862	0.20921630703708294	-0.4908979945413486	0.5692160535171014	-0.28312671422107333	1.0956014820376971	-0.49921243591183345	-0.2788382320927761	0.9041845628767875	0.4345062815572646	-0.25201812423280556	0.6534725417597977	-3.6393639285546526	0.9760474147739059	1.4990685953459801	0.5946783123323054	1.0923884469816092	0.2564500271198972	-1.2813306669851425	-0.7629878582269295	-0.8211403349867085	-0.5072617881754624	0	1	19	0	-0.45128068527450604	0.1530383936501941	1.3369056195595468	1.471562444945345	1.3660527975147332
[truncated: 5,899 more rows]
